# Supplementary material for: Bis[4-(4-amino­phenyl­sulfanyl)phenyl] ketone
Source: Acta Crystallogr Sect E Struct Rep Online. 2009 May 14;65(Pt 6):o1251. doi: 10.1107/S1600536809016948 (PMC2969735; doi:10.1107/S1600536809016948)
Supplement: Supplementary file 2 [file e-65-o1251-Isup2.hkl]

# 
# h,k,l, Fc-squared, Fo-squared, sigma(Fo-squared) and status flag 
# 
data_I
_shelx_title ' ZG in C 2/c' 
_shelx_refln_list_code          4 
_shelx_F_calc_maximum      196.88 
_exptl_crystal_F_000       896.00 
_reflns_d_resolution_high  0.8271 
 
loop_ 
 _symmetry_equiv_pos_as_xyz 
 'x, y, z' 
 'x, -y, z+1/2' 
 'x+1/2, y+1/2, z' 
 'x+1/2, -y+1/2, z+1/2' 
 '-x, -y, -z' 
 '-x, y, -z-1/2' 
 '-x+1/2, -y+1/2, -z' 
 '-x+1/2, y+1/2, -z-1/2' 
 
_cell_length_a    18.9450 
_cell_length_b     6.0245 
_cell_length_c    20.7927 
_cell_angle_alpha  90.000 
_cell_angle_beta  110.636 
_cell_angle_gamma  90.000 
 
_shelx_F_squared_multiplier     1.000 
 
loop_ 
 _refln_index_h 
 _refln_index_k 
 _refln_index_l 
 _refln_F_squared_calc 
 _refln_F_squared_meas 
 _refln_F_squared_sigma 
 _refln_observed_status 
   2   0   0     5466.21     6677.04     73.19 o 
   6   0   0       40.27       61.72      4.74 o 
   8   0   0      904.15     1035.96     14.33 o 
  10   0   0     8547.04     9962.72     54.06 o 
  12   0   0     6399.58     7498.43     49.52 o 
  14   0   0      120.44      159.77     10.00 o 
  16   0   0      295.75      302.91     13.29 o 
  18   0   0       21.48       38.55     15.90 o 
  20   0   0       77.15       78.27     18.07 o 
   1   1   0     2795.63     2718.96     15.41 o 
   3   1   0      438.54      409.33      7.29 o 
   5   1   0      101.35       97.38      4.81 o 
   7   1   0     1559.14     1597.37     17.90 o 
   9   1   0     1602.48     1812.02     22.20 o 
  11   1   0       43.54       23.30      6.32 o 
  13   1   0        7.63        9.72     13.94 o 
  15   1   0      669.08      651.76     18.54 o 
  17   1   0       36.15       35.47      9.33 o 
  19   1   0       92.08       83.18     12.39 o 
  21   1   0        1.25       11.71     16.91 o 
   2   2   0       42.67       40.46      3.97 o 
   4   2   0     3591.80     3153.05     24.41 o 
   6   2   0     1790.41     1691.02     19.02 o 
   8   2   0       73.30       67.69      6.30 o 
  10   2   0       61.59       67.46      6.65 o 
  12   2   0     1096.11      971.44     20.41 o 
  14   2   0       70.06       91.23      9.67 o 
  16   2   0      529.98      495.07     18.21 o 
  18   2   0      223.82      179.38     14.05 o 
  20   2   0        0.35        0.01     16.07 o 
   1   3   0     7926.48     9671.07     52.82 o 
   3   3   0        1.15        4.99      7.23 o 
   5   3   0      230.93      197.79      8.20 o 
   7   3   0       68.49       65.03      6.27 o 
   9   3   0      804.34      726.11     17.53 o 
  11   3   0      489.86      443.24     16.27 o 
  13   3   0       74.67       32.72     17.13 o 
  15   3   0      339.94      323.47     22.71 o 
  17   3   0      583.04      456.10     29.09 o 
  19   3   0       17.96        3.01     19.04 o 
   0   4   0       15.93        6.06      8.38 o 
   2   4   0       21.31       39.58      5.73 o 
   4   4   0      752.97      828.73     18.26 o 
   6   4   0      375.93      332.87     11.92 o 
   8   4   0      306.05      283.86     11.98 o 
  10   4   0     1089.86      954.16     23.00 o 
  12   4   0       11.96       14.46     13.36 o 
  14   4   0       17.79       34.13     14.37 o 
  16   4   0       35.63        6.05     18.46 o 
   1   5   0      393.49      464.48     21.50 o 
   3   5   0      227.69      260.73     12.96 o 
   5   5   0      808.35      839.07     21.44 o 
   7   5   0        3.56        0.00     12.88 o 
   9   5   0       28.57       46.48      8.70 o 
  11   5   0       80.33       84.68     10.86 o 
  13   5   0        5.72        8.72     15.43 o 
  15   5   0      231.91      265.13     16.84 o 
   0   6   0        9.97       28.09     15.59 o 
   2   6   0       47.39       59.10      9.66 o 
   4   6   0       22.00       29.58      8.75 o 
   6   6   0      198.24      208.83     12.73 o 
   8   6   0       37.89       46.15      9.53 o 
  10   6   0        1.01       11.94     13.80 o 
  12   6   0       27.33       67.70     10.70 o 
   1   7   0       84.04       86.71     19.35 o 
   3   7   0        1.29        0.01     15.99 o 
   5   7   0       12.85       24.37     14.87 o 
 -21   1   1       11.22       26.97     15.27 o 
 -19   1   1       16.62        0.01     15.91 o 
 -17   1   1      299.30      271.25     13.32 o 
 -15   1   1     1270.88     1342.25     24.62 o 
 -13   1   1      295.32      336.07     12.57 o 
 -11   1   1      187.88      270.81      9.56 o 
  -9   1   1      110.37      164.04      7.28 o 
  -5   1   1     3649.86     4171.39     24.81 o 
  -3   1   1    16509.37    16943.98    165.79 o 
  -1   1   1    13309.63    13445.17    125.73 o 
   1   1   1    14502.37    14135.44    138.33 o 
   3   1   1       11.14       29.27      3.22 o 
   5   1   1       87.25      102.23      4.96 o 
   7   1   1      755.87      723.19     13.07 o 
   9   1   1      719.03      687.22     14.29 o 
  11   1   1        4.34       14.78      5.97 o 
  13   1   1     1690.32     1603.01     26.56 o 
  15   1   1       33.99       40.91      7.79 o 
  17   1   1       14.33        0.00     14.59 o 
  19   1   1       69.62       78.16     11.47 o 
 -20   2   1        2.20       22.04     16.21 o 
 -18   2   1      205.73      218.00     13.16 o 
 -16   2   1       54.84       50.18      9.59 o 
 -14   2   1     1216.33     1426.21     26.25 o 
 -12   2   1      847.79      999.06     19.93 o 
 -10   2   1      163.40      205.53      9.27 o 
  -8   2   1     3489.44     3794.27     33.13 o 
  -6   2   1       33.62       29.28      4.54 o 
  -4   2   1     2536.98     2610.52     22.37 o 
  -2   2   1    13736.51    13715.83    181.19 o 
   0   2   1      556.26      620.55      9.87 o 
   2   2   1     2433.66     2246.46     20.01 o 
   4   2   1     2364.28     2455.88     15.11 o 
   6   2   1       98.37      123.34      6.60 o 
   8   2   1     3744.56     3733.99     33.61 o 
  10   2   1       11.50       21.37      6.62 o 
  12   2   1     1762.30     1659.84     27.87 o 
  14   2   1        0.33       10.71     12.04 o 
  16   2   1       92.53       91.80     11.42 o 
  18   2   1       71.83       66.53     10.92 o 
  20   2   1        2.86        2.54     18.91 o 
 -17   3   1      562.63      558.76     21.92 o 
 -15   3   1       31.03       44.95      8.43 o 
 -13   3   1       37.61       17.91     16.23 o 
 -11   3   1     1061.67     1153.53     23.68 o 
  -9   3   1      343.07      339.35     12.20 o 
  -7   3   1     1513.01     1586.11     22.32 o 
  -5   3   1        4.48       28.02      4.74 o 
  -3   3   1       32.69       17.94      4.25 o 
  -1   3   1     1343.21     1581.51     18.75 o 
   1   3   1      557.35      519.15     11.67 o 
   3   3   1     4258.18     4667.82     34.82 o 
   5   3   1     1409.14     1400.42     19.92 o 
   7   3   1      470.80      425.60     12.58 o 
   9   3   1        4.05        0.00     11.40 o 
  11   3   1     1517.38     1507.35     26.81 o 
  13   3   1     1488.86     1420.61     27.73 o 
  15   3   1      153.65      136.82     19.30 o 
  17   3   1       27.21       47.51     10.45 o 
  19   3   1      119.91       68.02     21.59 o 
 -18   4   1        0.87       14.57     15.51 o 
 -16   4   1       60.30       45.26     18.40 o 
 -14   4   1       57.93       62.70      9.48 o 
 -12   4   1       68.02       57.24     17.78 o 
 -10   4   1      307.78      374.82     14.91 o 
  -8   4   1        1.70        0.00     12.13 o 
  -6   4   1       12.01       13.33     10.09 o 
  -2   4   1     1249.91     1298.69     20.63 o 
   0   4   1       70.37       76.32      6.18 o 
   2   4   1       94.24      128.30      8.13 o 
   4   4   1        4.59        8.54      8.75 o 
   6   4   1      113.25      128.69      8.91 o 
   8   4   1       77.90       95.47      8.45 o 
  10   4   1      835.59      769.50     21.85 o 
  12   4   1      219.74      199.25     19.49 o 
  14   4   1      326.67      250.62     15.63 o 
  16   4   1      217.04      199.40     23.40 o 
 -15   5   1       21.20       39.77     17.96 o 
 -13   5   1       88.86       59.77     20.81 o 
 -11   5   1       22.98        4.95     16.02 o 
  -9   5   1       69.22       44.38     16.60 o 
  -7   5   1      175.26      205.91     17.28 o 
  -5   5   1        5.22        0.00     13.42 o 
  -3   5   1       12.71        0.00     12.30 o 
  -1   5   1       39.55       33.56      7.95 o 
   1   5   1      137.12      139.19     10.81 o 
   3   5   1      396.50      385.03     15.13 o 
   5   5   1       25.62       24.92     13.36 o 
   7   5   1       43.25       55.79      8.81 o 
   9   5   1      105.23      108.91     10.47 o 
  11   5   1      490.22      486.35     28.68 o 
  13   5   1       36.24       52.54     11.37 o 
  15   5   1       72.39       46.73     21.06 o 
 -12   6   1       76.46       57.05     21.57 o 
 -10   6   1        2.74        8.04     16.29 o 
  -8   6   1       21.80       35.63     15.56 o 
  -6   6   1        1.51        0.01     15.49 o 
  -4   6   1      782.40      860.22     22.71 o 
  -2   6   1     1310.88     1417.04     29.47 o 
   0   6   1      193.54      206.13     12.79 o 
   2   6   1      184.69      210.55     14.10 o 
   4   6   1       53.42       43.31     15.90 o 
   6   6   1       92.25       78.50     10.79 o 
   8   6   1      390.54      404.20     26.07 o 
  10   6   1      201.24      103.47     23.86 o 
  -5   7   1       10.00        0.01     18.05 o 
  -3   7   1       24.60        0.01     17.46 o 
  -1   7   1        5.01        8.46     14.02 o 
   1   7   1       55.47       45.69     19.44 o 
   3   7   1       42.65       57.81     11.48 o 
   5   7   1        2.58       16.35     11.11 o 
 -18   0   2      371.59      368.87     15.46 o 
 -16   0   2     2658.59     2789.50     36.06 o 
 -14   0   2      842.69      933.25     19.17 o 
 -12   0   2      127.19      169.30      9.16 o 
  -8   0   2      632.84      722.39     11.93 o 
  -2   0   2      752.81      678.26      6.27 o 
   0   0   2       67.79       69.82      1.50 o 
   2   0   2     1751.05     1934.26     12.94 o 
   4   0   2     7430.18     9020.84     35.38 o 
   6   0   2    10808.03    12549.76     48.90 o 
   8   0   2     1515.30     2000.67     21.21 o 
  10   0   2      411.50      473.68     12.21 o 
  12   0   2      678.96      831.12     17.56 o 
  14   0   2      157.83      160.93     11.19 o 
  16   0   2      152.73      159.69     18.00 o 
  18   0   2        5.37        3.00     15.06 o 
  20   0   2      421.64      508.36     30.09 o 
 -21   1   2        1.04        0.01     17.99 o 
 -19   1   2       15.87        0.01     14.41 o 
 -17   1   2      215.53      222.78     12.84 o 
 -15   1   2       47.67       75.65      9.41 o 
 -13   1   2      342.13      354.99     12.43 o 
 -11   1   2      679.45      800.55     15.63 o 
  -9   1   2        8.67        6.66      7.51 o 
  -7   1   2     1389.42     1362.29     15.48 o 
  -5   1   2      915.49     1120.26     12.06 o 
  -3   1   2    31019.95    29898.51    235.10 o 
  -1   1   2      522.04      501.45      6.74 o 
   1   1   2    13578.96    12591.79    139.58 o 
   3   1   2     2253.86     2517.69     19.26 o 
   5   1   2     5741.27     5687.29     32.01 o 
   7   1   2     1187.84     1461.12     17.96 o 
   9   1   2     1999.86     2019.19     23.70 o 
  11   1   2     1141.20     1134.32     20.29 o 
  13   1   2     1141.13     1130.96     22.71 o 
  15   1   2       26.99       19.52     14.89 o 
  17   1   2       41.63       34.03     17.30 o 
  19   1   2        0.42        0.01     17.07 o 
 -20   2   2      171.82      191.22     22.39 o 
 -18   2   2       17.91       13.12     15.87 o 
 -16   2   2      356.21      350.13     15.65 o 
 -14   2   2      918.90     1038.16     22.24 o 
 -12   2   2        0.22        0.26     11.76 o 
 -10   2   2      488.79      504.50     13.33 o 
  -8   2   2     1130.83     1175.55     17.55 o 
  -6   2   2       12.22       20.09      6.94 o 
  -4   2   2      652.85      690.93     10.87 o 
  -2   2   2      256.91      199.02      5.77 o 
   0   2   2       74.25       64.29      4.20 o 
   2   2   2      776.96      762.47     11.88 o 
   4   2   2      441.25      498.12      7.28 o 
   6   2   2     1723.86     1746.05     20.68 o 
   8   2   2        7.00        4.63      9.13 o 
  10   2   2     1559.96     1625.35     24.50 o 
  12   2   2       92.89      119.63      9.95 o 
  14   2   2      367.34      353.69     14.85 o 
  16   2   2      134.26      113.22     11.65 o 
  18   2   2       40.81       22.84     18.15 o 
 -19   3   2        0.07        9.61     16.18 o 
 -17   3   2       86.85       79.17     11.21 o 
 -15   3   2      284.67      281.53     14.11 o 
 -13   3   2      225.38      264.09     12.85 o 
 -11   3   2      184.16      221.15     10.98 o 
  -9   3   2      678.23      772.72     16.77 o 
  -7   3   2     3913.39     4623.21     38.35 o 
  -3   3   2       68.85       93.66      5.66 o 
  -1   3   2        0.74       10.54      5.74 o 
   1   3   2      304.18      280.12      9.33 o 
   3   3   2       88.22       73.41      6.25 o 
   5   3   2     2253.01     2021.21     24.58 o 
   7   3   2       89.79      121.70      7.56 o 
   9   3   2     1297.58     1307.52     23.07 o 
  11   3   2     1421.16     1256.24     25.46 o 
  13   3   2      537.93      500.09     18.32 o 
  15   3   2        3.11        9.38     13.74 o 
  17   3   2       13.43        0.01     18.66 o 
 -18   4   2       41.93       44.59     11.07 o 
 -16   4   2      293.89      317.48     18.40 o 
 -14   4   2      122.26      128.42     12.28 o 
 -12   4   2      456.84      456.05     17.69 o 
 -10   4   2      257.58      282.31     12.79 o 
  -8   4   2        0.63        0.00     11.20 o 
  -6   4   2      386.44      443.69     13.97 o 
  -2   4   2      733.60      839.48     16.41 o 
   0   4   2      310.77      321.54     11.34 o 
   2   4   2      245.26      277.76     11.31 o 
   4   4   2      736.93      742.76     18.04 o 
   6   4   2      195.47      187.10     11.57 o 
   8   4   2      632.62      591.97     17.58 o 
  10   4   2      484.55      432.41     16.56 o 
  12   4   2      140.96      126.88     17.72 o 
  14   4   2      117.49      102.24     12.66 o 
  16   4   2       63.53       65.03     18.88 o 
 -15   5   2        0.05        0.01     17.58 o 
 -13   5   2       66.09       57.79     17.62 o 
 -11   5   2       60.69       70.33     10.87 o 
  -9   5   2      206.19      202.72     21.26 o 
  -7   5   2       78.69       81.89     15.24 o 
  -5   5   2      585.59      637.65     19.07 o 
  -3   5   2        0.54        0.00     12.07 o 
  -1   5   2      944.47     1009.00     21.51 o 
   1   5   2      608.40      673.96     19.21 o 
   3   5   2      311.95      329.78     14.05 o 
   5   5   2      177.02      187.65     16.46 o 
   7   5   2       50.68       31.32     14.64 o 
   9   5   2       42.56       36.25     16.59 o 
  11   5   2      812.52      743.33     24.55 o 
  13   5   2        0.40        4.29     16.56 o 
 -12   6   2      121.55      119.71     23.29 o 
 -10   6   2      117.07      147.92     20.00 o 
  -8   6   2       33.82       13.97      9.24 o 
  -6   6   2       10.84       15.54     15.57 o 
  -4   6   2       16.29       16.37      9.75 o 
  -2   6   2        2.61        0.00     15.57 o 
   0   6   2       25.27       11.71     16.99 o 
   2   6   2        8.07        4.90     13.67 o 
   4   6   2       14.08       12.51     14.26 o 
   6   6   2       38.10       43.22     15.58 o 
   8   6   2       42.28       23.84     16.79 o 
  10   6   2      293.50      249.20     16.14 o 
  -5   7   2       37.31       18.98     18.14 o 
  -3   7   2        0.36        0.01     17.11 o 
  -1   7   2       44.30       18.87     17.96 o 
   1   7   2       30.34        3.50     18.60 o 
   3   7   2        6.58        0.01     17.43 o 
 -21   1   3       80.98       71.02     19.43 o 
 -19   1   3       28.57       15.08     15.26 o 
 -17   1   3        7.28        0.00     15.33 o 
 -15   1   3      797.09      794.55     19.44 o 
 -13   1   3      343.84      337.45     11.40 o 
 -11   1   3      105.61      132.45      7.45 o 
  -9   1   3     2982.59     3244.47     26.79 o 
  -7   1   3      105.10      129.75      5.84 o 
  -5   1   3     7360.42     7650.93     33.12 o 
  -3   1   3    24488.30    20493.79    191.41 o 
  -1   1   3    10154.48     9181.63    116.14 o 
   1   1   3      128.17      137.13      4.59 o 
   3   1   3     1170.34     1202.88     13.45 o 
   5   1   3     2575.94     2762.20     22.78 o 
   7   1   3     1569.06     1445.20     18.83 o 
   9   1   3     2417.52     2865.41     29.37 o 
  11   1   3      365.43      398.92     13.80 o 
  13   1   3      643.07      662.05     18.23 o 
  15   1   3      354.14      350.99     14.37 o 
  17   1   3       55.79       43.46     16.26 o 
  19   1   3        0.10       10.56     17.38 o 
 -20   2   3      482.81      522.85     27.23 o 
 -18   2   3      168.78      181.74     12.13 o 
 -16   2   3      291.27      278.11     14.76 o 
 -14   2   3     1157.62     1449.83     25.46 o 
 -12   2   3      243.01      261.72     11.27 o 
 -10   2   3      296.62      346.31     11.34 o 
  -8   2   3     1347.51     1591.66     20.26 o 
  -6   2   3        0.55       11.59      6.77 o 
  -4   2   3     4839.55     4739.08     30.70 o 
  -2   2   3      538.55      511.53      9.64 o 
   0   2   3     2403.12     2591.45     22.24 o 
   2   2   3     1402.99     1402.10     16.54 o 
   4   2   3      816.59      776.63      9.98 o 
   6   2   3    12203.99    11734.98     62.71 o 
   8   2   3      323.83      249.14     11.09 o 
  10   2   3      273.78      289.28     11.12 o 
  12   2   3      129.50      134.29     10.18 o 
  14   2   3      294.03      284.13     15.07 o 
  16   2   3      549.96      489.35     18.61 o 
  18   2   3       64.45       71.87     20.44 o 
 -19   3   3        0.60        6.77     15.53 o 
 -17   3   3        2.79        8.82     14.85 o 
 -15   3   3      206.12      218.22     14.74 o 
 -13   3   3      464.94      571.93     17.31 o 
 -11   3   3       24.39       14.73     12.39 o 
  -9   3   3      389.50      348.62     12.14 o 
  -7   3   3      379.79      414.35     13.01 o 
  -5   3   3     3290.20     4092.80     35.06 o 
  -1   3   3      260.06      254.66      8.46 o 
   1   3   3     3589.27     3720.22     32.26 o 
   3   3   3      957.69      883.10     15.94 o 
   5   3   3      613.43      546.36     14.46 o 
   7   3   3     3053.56     2721.41     31.65 o 
   9   3   3     1073.97     1012.82     20.81 o 
  11   3   3       48.18       30.86     13.88 o 
  13   3   3      255.80      217.76     14.17 o 
  15   3   3       84.11       97.74     10.33 o 
  17   3   3      228.42      240.76     15.38 o 
 -18   4   3       21.51       57.22     15.97 o 
 -16   4   3        4.40       22.61     14.92 o 
 -14   4   3      449.07      494.79     26.48 o 
 -12   4   3      109.64       83.18     18.32 o 
 -10   4   3       80.56       35.51     16.41 o 
  -8   4   3      114.11      111.97      9.48 o 
  -6   4   3     1153.60     1355.65     22.55 o 
  -2   4   3       39.47       49.96      6.90 o 
   0   4   3      363.50      437.46     13.71 o 
   2   4   3      260.47      231.63     10.33 o 
   4   4   3      271.19      259.70     11.38 o 
   6   4   3     1125.76     1076.44     22.34 o 
   8   4   3      240.45      191.38     12.83 o 
  10   4   3     1161.97     1101.32     24.96 o 
  12   4   3      103.44      118.13     11.02 o 
  14   4   3        0.00        0.01     15.85 o 
  16   4   3        1.90        0.01     16.81 o 
 -15   5   3        0.84        0.01     16.19 o 
 -13   5   3       88.10      103.44     11.94 o 
 -11   5   3       19.74       17.04     15.46 o 
  -9   5   3        1.75        0.01     12.92 o 
  -7   5   3       72.75       68.70      9.07 o 
  -5   5   3      216.28      215.34     11.96 o 
  -3   5   3      190.01      171.29     10.90 o 
  -1   5   3        8.88        8.56     12.41 o 
   1   5   3       38.63       28.60     14.56 o 
   3   5   3       66.49       70.68      8.32 o 
   5   5   3      576.81      591.51     18.51 o 
   7   5   3      471.09      457.62     18.31 o 
   9   5   3        2.76        3.22     14.66 o 
  11   5   3       18.91       31.70     16.61 o 
  13   5   3        8.13       19.46     16.06 o 
 -12   6   3        0.36        9.04     16.41 o 
 -10   6   3      160.40      130.02     22.08 o 
  -8   6   3      420.67      453.45     26.06 o 
  -6   6   3      492.92      545.96     28.04 o 
  -4   6   3      111.36      153.53     12.29 o 
  -2   6   3       19.50       34.96      7.57 o 
   0   6   3      190.93      209.35     13.66 o 
   2   6   3      250.97      243.68     15.05 o 
   4   6   3      291.69      275.49     14.55 o 
   6   6   3        2.29        0.01     15.04 o 
   8   6   3        0.05       20.98     13.15 o 
  10   6   3        6.34        0.01     18.06 o 
  -5   7   3       26.59       12.19     18.66 o 
  -3   7   3       86.61      113.91     18.85 o 
  -1   7   3        2.25        0.01     15.35 o 
   1   7   3      120.23      170.61     22.10 o 
   3   7   3      192.49      219.69     16.56 o 
 -22   0   4       97.14      101.66     12.09 o 
 -18   0   4       43.34       35.60      8.87 o 
 -16   0   4      763.57      714.19     18.55 o 
 -14   0   4        2.50        0.00     11.10 o 
 -12   0   4      390.39      312.02     10.60 o 
 -10   0   4     7915.95     9082.24     50.63 o 
  -8   0   4        0.68        2.70      6.59 o 
  -6   0   4      115.43      103.99      4.93 o 
  -4   0   4    23170.41    19335.68    181.32 o 
  -2   0   4    16962.51    13588.20    136.07 o 
   0   0   4     2693.90     3044.81     32.40 o 
   2   0   4      352.65      379.45      7.15 o 
   4   0   4      179.98      177.73      6.62 o 
   6   0   4      378.91      494.53     10.97 o 
   8   0   4        2.85        0.20      7.91 o 
  10   0   4      542.27      576.69     14.14 o 
  12   0   4      570.88      589.03     16.30 o 
  14   0   4     3069.35     3381.85     48.96 o 
  16   0   4       23.28       18.18      8.14 o 
  18   0   4      444.13      510.17     20.64 o 
 -21   1   4       83.29      102.29     12.10 o 
 -19   1   4      165.54      179.51     13.09 o 
 -17   1   4      661.51      660.16     19.23 o 
 -15   1   4      189.85      220.65     11.21 o 
 -13   1   4      153.20      161.91      9.02 o 
 -11   1   4     1303.52     1400.27     19.47 o 
  -9   1   4     6365.06     7126.82     42.03 o 
  -7   1   4     7558.12     8645.54     41.56 o 
  -5   1   4     5460.06     4752.98     25.98 o 
  -3   1   4     6507.48     6528.96     30.22 o 
  -1   1   4    38763.64    33775.02    256.35 o 
   1   1   4      116.99      110.47      4.42 o 
   3   1   4     4107.46     4356.78     29.59 o 
   5   1   4     6954.66     7151.85     41.47 o 
   7   1   4     1400.39     1446.75     19.35 o 
   9   1   4     1713.03     1752.65     24.02 o 
  11   1   4      277.93      320.93     12.60 o 
  13   1   4        0.69       20.83     12.80 o 
  15   1   4       77.38       71.59      9.61 o 
  17   1   4       11.69       32.16      8.50 o 
  19   1   4        8.97        3.47     19.42 o 
 -20   2   4       66.95       96.96     19.28 o 
 -18   2   4      625.01      587.76     19.38 o 
 -16   2   4      243.36      246.69     12.86 o 
 -14   2   4      158.05      154.12     10.36 o 
 -12   2   4        8.27        3.39     10.15 o 
 -10   2   4      883.90     1043.41     17.87 o 
  -8   2   4     1710.40     2123.56     22.25 o 
  -6   2   4      696.38      881.83     13.63 o 
  -4   2   4     5351.75     5939.10     33.57 o 
  -2   2   4      549.75      565.77      9.59 o 
   0   2   4      262.11      287.48      7.99 o 
   2   2   4       14.50       13.76      3.82 o 
   4   2   4      203.19      244.67      6.17 o 
   6   2   4     2083.61     2091.06     25.03 o 
   8   2   4       33.69       35.01      6.59 o 
  10   2   4      444.81      381.80     13.61 o 
  12   2   4      127.35      119.09      9.81 o 
  14   2   4      171.56      155.55     11.89 o 
  16   2   4      290.74      281.74     15.90 o 
  18   2   4       39.22       59.52     11.39 o 
 -19   3   4        3.92        0.01     15.76 o 
 -17   3   4      245.05      226.34     13.48 o 
 -15   3   4       15.33       17.59     14.26 o 
 -13   3   4        0.06        9.29     13.93 o 
 -11   3   4     1701.64     1938.60     28.11 o 
  -9   3   4       33.97       28.77      5.98 o 
  -7   3   4        0.22       13.84      8.14 o 
  -5   3   4      100.88      102.27      7.22 o 
  -3   3   4       16.66       27.61      3.95 o 
  -1   3   4      907.00      757.81     13.80 o 
   1   3   4       91.32      109.34      6.65 o 
   3   3   4      719.83      777.76     15.65 o 
   5   3   4      857.16      773.39     16.41 o 
   7   3   4      424.37      366.91     12.96 o 
   9   3   4        9.81       14.63      6.78 o 
  11   3   4      256.61      250.97     12.99 o 
  13   3   4        0.33        6.11     13.79 o 
  15   3   4      311.62      295.41     15.78 o 
  17   3   4       15.77       13.22     19.87 o 
 -18   4   4       18.03       54.33     13.79 o 
 -16   4   4       59.63       57.95     16.48 o 
 -14   4   4       80.44       97.33     12.94 o 
 -12   4   4      802.74      855.24     29.53 o 
 -10   4   4       88.40       88.06      9.12 o 
  -8   4   4       66.01       42.08      7.94 o 
  -6   4   4      877.19      907.31     18.43 o 
  -2   4   4     1144.19     1046.47     19.16 o 
   0   4   4     1409.73     1463.10     23.52 o 
   2   4   4      223.91      211.22     11.12 o 
   4   4   4     2043.17     1939.26     27.60 o 
   6   4   4       20.56       36.91      6.83 o 
   8   4   4     2629.99     2369.28     35.43 o 
  10   4   4      654.20      645.51     20.77 o 
  12   4   4      159.52      143.28     11.46 o 
  14   4   4       78.93       71.76     11.38 o 
  16   4   4       47.38       37.26     18.64 o 
 -15   5   4       31.98       21.27     17.84 o 
 -13   5   4       16.09        3.08     15.99 o 
 -11   5   4      239.65      236.21     14.58 o 
  -9   5   4       95.69       94.87     10.60 o 
  -7   5   4      219.84      214.01     17.50 o 
  -5   5   4      961.04      997.91     28.45 o 
  -3   5   4       40.63       40.99      7.26 o 
  -1   5   4      371.30      416.04     14.29 o 
   1   5   4        3.71        0.00     14.09 o 
   3   5   4       47.35       63.88      9.15 o 
   5   5   4      551.05      526.30     17.73 o 
   7   5   4      957.65      928.01     24.43 o 
   9   5   4        8.86        3.30     15.19 o 
  11   5   4        6.50       27.52     14.20 o 
  13   5   4       70.31       67.84     11.54 o 
 -12   6   4       18.84       18.52     16.28 o 
 -10   6   4       18.64       41.58     14.24 o 
  -8   6   4        0.40        0.01     16.80 o 
  -6   6   4        1.33        0.41     16.23 o 
  -4   6   4        2.19        0.01     13.49 o 
  -2   6   4        8.52       17.43     12.64 o 
   0   6   4        2.56        0.01     15.44 o 
   2   6   4       31.84       43.93      8.89 o 
   4   6   4        0.32        0.01     13.77 o 
   6   6   4      236.18      234.36     14.49 o 
   8   6   4      186.82      207.27     14.74 o 
  10   6   4        4.77       14.26     16.73 o 
  -5   7   4      100.58      106.22     21.82 o 
  -3   7   4        5.21       18.55     15.26 o 
  -1   7   4        3.61        0.01     17.08 o 
   1   7   4       25.36       19.84     19.16 o 
   3   7   4       16.50       29.01     16.75 o 
 -21   1   5      193.29      219.47     22.12 o 
 -19   1   5      942.95      795.85     22.32 o 
 -17   1   5       82.68       78.90      9.25 o 
 -15   1   5      110.49      123.50      9.85 o 
 -13   1   5       26.47       18.89      6.39 o 
 -11   1   5     1611.46     1766.70     22.38 o 
  -9   1   5    10661.57    10763.16     51.25 o 
  -5   1   5    12043.18    11546.83    166.40 o 
  -3   1   5    14173.01    13458.28    168.21 o 
  -1   1   5    24787.56    21795.00    212.25 o 
   1   1   5      785.60      723.81     10.71 o 
   3   1   5     1819.32     2073.62     19.42 o 
   5   1   5     5828.25     6811.89     38.72 o 
   7   1   5       28.24       13.46      8.69 o 
   9   1   5       48.34       42.37      7.02 o 
  11   1   5     2543.08     2511.61     33.11 o 
  13   1   5       29.32       32.40      8.29 o 
  15   1   5       11.35        0.00     17.71 o 
  17   1   5      118.07      105.63     23.11 o 
  19   1   5        4.65        3.07     20.43 o 
 -20   2   5       25.26       39.54     17.33 o 
 -18   2   5      260.43      252.31     15.22 o 
 -16   2   5      111.06      133.97     10.93 o 
 -14   2   5       23.04       12.93     12.69 o 
 -12   2   5        7.02        0.00     10.74 o 
 -10   2   5     1817.88     1961.62     24.46 o 
  -8   2   5      530.15      576.32     12.37 o 
  -6   2   5        5.71        2.71      7.12 o 
  -4   2   5     3012.59     2764.70     24.13 o 
  -2   2   5      532.49      451.90      9.02 o 
   0   2   5     8148.04     8138.61     44.96 o 
   2   2   5     4700.57     4709.33     32.86 o 
   4   2   5     1053.91     1111.24     17.84 o 
   6   2   5     5902.52     6217.61     45.08 o 
   8   2   5     1471.37     1421.09     22.55 o 
  10   2   5      112.54       92.10      8.47 o 
  12   2   5      727.62      668.62     18.89 o 
  14   2   5        2.81        0.00     15.76 o 
  16   2   5      325.40      278.79     16.20 o 
  18   2   5      409.26      400.58     21.01 o 
 -19   3   5        2.10       17.95      7.75 o 
 -17   3   5       29.77        2.36     16.32 o 
 -15   3   5       10.47       13.65      6.98 o 
 -13   3   5     1921.36     2221.87     31.20 o 
 -11   3   5      342.31      358.17     13.58 o 
  -9   3   5      359.04      367.87     11.81 o 
  -7   3   5      117.87      167.18      7.64 o 
  -5   3   5     1094.54     1101.74     17.01 o 
  -3   3   5     3162.81     3123.41     28.34 o 
  -1   3   5      133.28      130.55      6.71 o 
   1   3   5     1933.40     1726.93     22.08 o 
   3   3   5      481.83      397.88     11.94 o 
   5   3   5       33.78       39.57      5.70 o 
   7   3   5     1232.41     1032.51     20.25 o 
   9   3   5       59.59       56.91      7.79 o 
  11   3   5       18.43       17.63     12.93 o 
  13   3   5      136.02      149.78     12.28 o 
  15   3   5       31.95       45.60     15.37 o 
  17   3   5       42.74       22.71     19.65 o 
 -18   4   5       11.68        6.97     16.41 o 
 -16   4   5       25.33        0.01     16.62 o 
 -14   4   5        2.64        1.17     14.49 o 
 -12   4   5      153.34      175.92     11.88 o 
 -10   4   5      288.97      304.75     13.20 o 
  -8   4   5       10.67        7.26     12.61 o 
  -6   4   5       22.62       30.96      6.72 o 
  -2   4   5       55.87       46.40      7.12 o 
   0   4   5      257.86      294.59     11.74 o 
   2   4   5        0.92        0.00     12.88 o 
   4   4   5      474.91      463.52     16.26 o 
   6   4   5      346.33      355.80     14.38 o 
   8   4   5        1.54       10.18     13.41 o 
  10   4   5       24.71       32.01      9.24 o 
  12   4   5       88.97       88.73     11.79 o 
  14   4   5       41.55       24.03     18.55 o 
 -15   5   5        0.01        0.01     15.96 o 
 -13   5   5       33.81       36.37     16.93 o 
 -11   5   5      179.37      169.87     13.43 o 
  -9   5   5       73.08       89.81      9.32 o 
  -7   5   5        0.00       11.74     12.14 o 
  -5   5   5      174.86      163.91     11.03 o 
  -3   5   5       35.52       32.26     12.30 o 
  -1   5   5       15.63        0.00     12.93 o 
   1   5   5     1254.92     1342.76     27.08 o 
   3   5   5       58.99       73.77      9.15 o 
   5   5   5      145.92      141.51     11.12 o 
   7   5   5      965.62      919.32     24.55 o 
   9   5   5        2.35        0.01     16.30 o 
  11   5   5        1.00        0.01     16.92 o 
  13   5   5       15.31        6.14     15.94 o 
 -12   6   5       32.12       25.31     11.35 o 
 -10   6   5        2.75       16.85     13.85 o 
  -8   6   5      161.55      123.89     22.62 o 
  -6   6   5       36.56       37.24     15.54 o 
  -4   6   5      130.94      152.54     17.53 o 
  -2   6   5       96.56      100.44     11.12 o 
   0   6   5       36.19       37.93      9.32 o 
   2   6   5        2.70       14.92     12.83 o 
   4   6   5       16.65        0.01     13.94 o 
   6   6   5        0.79       25.10     13.42 o 
   8   6   5      105.21      106.83     20.83 o 
  -5   7   5        5.27       21.19     15.61 o 
  -3   7   5      218.69      237.74     16.28 o 
  -1   7   5       22.59       40.16     16.92 o 
   1   7   5       29.90       14.43     19.13 o 
 -22   0   6        5.45        5.97     17.13 o 
 -18   0   6      539.55      503.30     17.07 o 
 -16   0   6       41.81       43.51      8.45 o 
 -14   0   6      220.29      206.04      9.38 o 
 -12   0   6       12.80       13.48      4.81 o 
 -10   0   6     3300.87     3376.18     29.55 o 
  -8   0   6     2961.14     2840.23     23.99 o 
  -6   0   6     2850.38     2558.44     21.32 o 
  -4   0   6     8678.28     7786.20     34.65 o 
  -2   0   6        6.89       21.56      6.12 o 
   0   0   6        2.91       10.61      3.10 o 
   2   0   6      112.12      140.48      5.87 o 
   4   0   6     2064.11     2398.98     22.14 o 
   6   0   6     1689.35     1749.05     21.71 o 
   8   0   6      883.40      964.34     17.92 o 
  10   0   6     3345.40     3678.63     38.05 o 
  12   0   6     3094.33     3211.88     38.73 o 
  14   0   6       98.99       94.61     18.50 o 
  16   0   6      395.56      489.63     27.87 o 
  18   0   6       10.01        0.01     19.83 o 
 -21   1   6      356.05      345.86     25.86 o 
 -19   1   6        6.18       31.78      8.56 o 
 -17   1   6      121.21      116.91     11.21 o 
 -15   1   6        0.35        0.00     13.05 o 
 -13   1   6     2065.34     2300.08     28.12 o 
 -11   1   6     1925.61     1949.72     24.35 o 
  -9   1   6     2100.99     2314.04     24.36 o 
  -5   1   6    10454.30     9404.57     43.21 o 
  -3   1   6      832.50      711.45     11.35 o 
  -1   1   6     5173.40     4972.58     27.06 o 
   1   1   6      355.70      433.58      8.95 o 
   5   1   6     2588.93     2886.84     27.11 o 
   7   1   6      195.12      240.74      9.13 o 
   9   1   6      767.47      740.60     17.83 o 
  11   1   6      474.98      463.54     16.28 o 
  13   1   6       20.31       11.90     15.47 o 
  15   1   6      518.35      559.61     26.70 o 
  17   1   6        0.05       37.14     17.18 o 
 -20   2   6      158.59      141.15     20.60 o 
 -18   2   6       38.15       22.52     14.02 o 
 -16   2   6      166.82      185.92     11.80 o 
 -14   2   6     1010.28     1103.80     21.50 o 
 -12   2   6      223.47      297.98     11.22 o 
 -10   2   6     3923.90     4498.69     36.65 o 
  -8   2   6     1105.12     1320.39     19.16 o 
  -6   2   6      205.35      231.47      7.62 o 
  -4   2   6     1439.53     1223.30     16.43 o 
  -2   2   6     2560.29     2311.28     21.67 o 
   0   2   6     3850.19     3699.87     31.42 o 
   2   2   6      121.03      116.18      6.56 o 
   4   2   6      646.69      699.74     14.39 o 
   6   2   6       22.97       13.76     10.10 o 
   8   2   6       46.88       48.68      6.32 o 
  10   2   6      128.45      120.65      9.46 o 
  12   2   6      248.05      247.61     13.57 o 
  14   2   6        0.12        0.00     17.12 o 
  16   2   6        4.07       28.69     14.99 o 
  18   2   6       82.58       69.47     13.99 o 
 -19   3   6       12.71        0.01     15.76 o 
 -17   3   6      105.38      112.81     11.77 o 
 -15   3   6        0.19        1.43     14.24 o 
 -13   3   6        0.93       19.87     15.31 o 
 -11   3   6       83.65       74.43      8.00 o 
  -9   3   6      792.02      783.54     16.76 o 
  -7   3   6      665.61      776.89     15.79 o 
  -5   3   6       39.58       69.29      5.64 o 
  -3   3   6        1.38        0.00      7.00 o 
  -1   3   6        3.29        6.89      7.00 o 
   1   3   6       29.79       13.29      9.54 o 
   3   3   6      173.22      146.93      8.45 o 
   5   3   6     1472.42     1361.92     22.79 o 
   7   3   6        0.64        7.58     10.53 o 
   9   3   6       27.67        0.00     14.10 o 
  11   3   6       19.00       17.62     12.24 o 
  13   3   6       76.98       79.05     11.27 o 
  15   3   6       97.80       65.25     20.55 o 
 -18   4   6       76.93      102.18     11.87 o 
 -16   4   6       22.94        0.01     15.99 o 
 -14   4   6      139.66      123.54     12.44 o 
 -12   4   6       76.81       99.40      9.29 o 
 -10   4   6       60.85       92.21     10.13 o 
  -8   4   6     1873.62     1803.61     27.72 o 
  -6   4   6     1842.82     2082.45     27.17 o 
  -4   4   6       37.97       53.14      6.20 o 
  -2   4   6      738.85      654.78     16.76 o 
   0   4   6      791.87      786.35     18.42 o 
   2   4   6     4467.18     4311.21     43.11 o 
   4   4   6     4320.06     3908.43     42.00 o 
   6   4   6     1446.91     1387.24     26.26 o 
   8   4   6       62.28       84.61      9.06 o 
  10   4   6       82.33       77.94      9.80 o 
  12   4   6       20.37       29.61     15.87 o 
  14   4   6      387.03      400.10     27.34 o 
 -15   5   6       65.38       91.04     11.51 o 
 -13   5   6       28.77       35.11     16.60 o 
 -11   5   6      336.24      386.58     15.99 o 
  -9   5   6      343.10      331.76     15.26 o 
  -7   5   6        3.57       18.17     11.28 o 
  -5   5   6        2.12       11.53     12.25 o 
  -3   5   6      302.15      298.33     13.27 o 
  -1   5   6      669.56      649.94     18.23 o 
   1   5   6      510.81      569.60     18.60 o 
   3   5   6     1307.80     1206.76     26.77 o 
   5   5   6      359.43      303.53     15.05 o 
   7   5   6      410.82      345.78     26.21 o 
   9   5   6      695.99      616.90     24.02 o 
  11   5   6       15.01        4.29     16.15 o 
 -12   6   6       16.70       19.56     17.00 o 
 -10   6   6       45.41       65.84     16.82 o 
  -8   6   6        2.64       23.90     13.89 o 
  -6   6   6        0.18        0.01     15.27 o 
  -4   6   6        0.41        0.01     14.71 o 
  -2   6   6      102.24      129.91     10.56 o 
   0   6   6       62.69       68.07     10.99 o 
   2   6   6       25.67       10.88     15.05 o 
   4   6   6       63.39       66.00      9.76 o 
   6   6   6       36.66       52.23     10.46 o 
   8   6   6       24.25       21.88     18.36 o 
  -3   7   6       71.70       68.95     17.99 o 
  -1   7   6       70.38       90.81     10.55 o 
 -21   1   7        1.14       26.97     14.51 o 
 -19   1   7       57.97       55.36      9.43 o 
 -17   1   7      275.35      230.21     12.68 o 
 -15   1   7     1056.74     1111.62     21.94 o 
 -13   1   7     1351.92     1404.50     22.34 o 
 -11   1   7     2109.30     2160.39     25.55 o 
  -9   1   7      496.66      479.71     11.76 o 
  -5   1   7     6750.93     5912.73     34.55 o 
  -3   1   7      229.83      215.50      6.57 o 
  -1   1   7     2442.69     2387.77     21.27 o 
   1   1   7     1758.72     2132.72     20.48 o 
   3   1   7       11.06       11.51      8.24 o 
   5   1   7     5555.37     5944.31     40.25 o 
   7   1   7      720.56      644.21     14.83 o 
   9   1   7       24.41       31.42     12.56 o 
  11   1   7      522.86      472.54     17.04 o 
  13   1   7      146.98      125.78     14.51 o 
  15   1   7      389.20      408.59     26.19 o 
  17   1   7      496.19      485.65     30.64 o 
 -20   2   7        9.08       29.21      8.39 o 
 -18   2   7        1.30        0.76     13.38 o 
 -16   2   7      288.85      290.50     12.85 o 
 -14   2   7      131.64      143.53     10.57 o 
 -12   2   7       22.14        0.00     12.36 o 
 -10   2   7     3982.27     3877.30     34.90 o 
  -8   2   7     2594.72     2711.92     26.98 o 
  -6   2   7     3572.43     3688.98     29.28 o 
  -4   2   7      232.93      169.51      7.02 o 
  -2   2   7     1438.01     1264.13     16.75 o 
   0   2   7    10806.44    11280.18     56.42 o 
   2   2   7    14739.60    15391.24     70.95 o 
   4   2   7      104.65       79.41      7.38 o 
   6   2   7      482.82      404.06     12.38 o 
   8   2   7      343.88      270.34     12.67 o 
  10   2   7      300.10      277.84     13.06 o 
  12   2   7     1141.39     1108.33     28.10 o 
  14   2   7      113.67      137.24     18.37 o 
  16   2   7       18.29        9.93     20.35 o 
 -19   3   7       43.56       43.78      9.80 o 
 -17   3   7      396.90      368.24     17.42 o 
 -15   3   7      620.72      712.79     19.96 o 
 -13   3   7      116.76      123.68     10.69 o 
 -11   3   7      155.18      166.08      9.74 o 
  -9   3   7      989.87      959.62     18.23 o 
  -7   3   7       47.72       44.22      6.10 o 
  -5   3   7      166.84      125.11      6.70 o 
  -3   3   7      117.08      118.86      6.96 o 
  -1   3   7       26.88        1.66      9.25 o 
   1   3   7     1760.78     1624.13     23.30 o 
   3   3   7      325.89      298.97     11.99 o 
   5   3   7      179.10      171.30      9.54 o 
   7   3   7      398.51      339.00     13.99 o 
   9   3   7      313.99      306.97     19.79 o 
  11   3   7       51.68       52.02      8.68 o 
  13   3   7      229.00      234.64     15.54 o 
  15   3   7       90.52       89.07     11.90 o 
 -18   4   7        2.09        0.01     16.51 o 
 -16   4   7        0.59       19.33     13.72 o 
 -14   4   7        8.33        3.91     14.59 o 
 -12   4   7      105.11       49.91     18.20 o 
 -10   4   7        0.41       19.59     11.02 o 
  -8   4   7      420.07      419.55     14.36 o 
  -6   4   7        7.36       10.25     10.64 o 
  -4   4   7      123.26      107.23      8.96 o 
  -2   4   7      119.42       93.37      8.61 o 
   0   4   7      444.52      439.67     15.77 o 
   2   4   7       54.25       55.79      8.47 o 
   4   4   7      102.98       80.66      9.00 o 
   6   4   7      109.17      121.89     10.51 o 
   8   4   7      136.63      107.84     13.09 o 
  10   4   7       21.97        0.00     17.53 o 
  12   4   7        0.96        6.09      9.73 o 
  14   4   7        0.51        0.01     17.93 o 
 -15   5   7       29.21       20.27     16.41 o 
 -13   5   7        2.56        0.44     16.20 o 
 -11   5   7      205.21      208.99     13.04 o 
  -9   5   7      255.36      301.87     15.23 o 
  -7   5   7       12.51       12.77     12.16 o 
  -5   5   7      277.26      260.87     13.02 o 
  -3   5   7        9.50       18.98      6.75 o 
  -1   5   7      261.84      271.94     14.47 o 
   1   5   7     1564.98     1695.62     30.69 o 
   3   5   7      439.64      453.02     17.85 o 
   5   5   7       19.03        5.04     15.96 o 
   7   5   7        4.63        0.01     16.12 o 
   9   5   7        3.75       19.77     14.66 o 
  11   5   7       66.85       65.45     10.81 o 
 -12   6   7        4.01        0.01     16.66 o 
 -10   6   7       36.20       33.65     18.96 o 
  -8   6   7       36.45       59.93     17.74 o 
  -6   6   7       91.70       69.86     10.37 o 
  -4   6   7       84.12       87.35     10.29 o 
  -2   6   7        0.14        0.01     13.68 o 
   0   6   7        3.27        0.01     15.29 o 
   2   6   7       10.37        0.01     17.78 o 
   4   6   7       40.59       47.63      9.94 o 
   6   6   7       85.91       99.49     12.15 o 
   8   6   7       48.36       42.89     11.05 o 
 -22   0   8      167.54      178.68     19.74 o 
 -20   0   8        0.26        0.01     14.86 o 
 -18   0   8      301.30      315.05     14.50 o 
 -16   0   8        7.57        5.95     11.19 o 
 -14   0   8      245.64      238.52     11.06 o 
 -12   0   8     6978.15     6844.15     50.88 o 
 -10   0   8      128.49      117.11      6.65 o 
  -8   0   8      516.79      386.71      9.72 o 
  -6   0   8       12.53       11.60      3.47 o 
  -4   0   8      109.83       98.82      4.75 o 
  -2   0   8     2886.40     2819.70     21.76 o 
   0   0   8     1276.25     1179.38     30.21 o 
   2   0   8      186.98      167.81      6.80 o 
   4   0   8     4125.58     5105.97     35.91 o 
   6   0   8      686.79      751.36     15.70 o 
   8   0   8     1652.88     1743.27     26.14 o 
  10   0   8      807.41      990.06     22.68 o 
  12   0   8     1314.70     1356.92     27.23 o 
  14   0   8       17.30       19.03     17.12 o 
  16   0   8       31.74       22.23     18.57 o 
 -21   1   8       20.00       22.58     14.42 o 
 -19   1   8        0.49        0.01     14.27 o 
 -17   1   8      429.36      459.85     15.82 o 
 -15   1   8      228.51      245.35     11.87 o 
 -13   1   8       20.50       27.63     11.30 o 
 -11   1   8     1805.75     1645.65     23.08 o 
  -9   1   8      629.18      658.90     12.91 o 
  -5   1   8      206.89      167.94      6.54 o 
  -3   1   8    11760.58    11935.55     51.97 o 
  -1   1   8     4868.90     5109.19     31.93 o 
   1   1   8     1238.97     1487.81     18.37 o 
   3   1   8     2911.06     3424.96     31.45 o 
   5   1   8       95.01      129.72      7.46 o 
   7   1   8      840.05      883.11     18.27 o 
   9   1   8      213.43      213.48     11.84 o 
  11   1   8     1075.74     1030.12     24.02 o 
  13   1   8     1621.08     1659.02     40.95 o 
  15   1   8      576.60      613.67     21.45 o 
  17   1   8       10.87       39.90     10.61 o 
 -20   2   8       49.85       36.39     17.37 o 
 -18   2   8       38.73       20.24     14.60 o 
 -16   2   8       33.38       12.92     14.33 o 
 -14   2   8     1063.25     1106.84     23.20 o 
 -12   2   8        5.67        4.31     11.01 o 
 -10   2   8      836.31      889.89     17.73 o 
  -8   2   8     1137.62     1236.92     18.96 o 
  -6   2   8      232.44      280.72      8.97 o 
  -4   2   8     2439.79     2273.63     23.05 o 
  -2   2   8      165.67      131.64      7.03 o 
   0   2   8      113.62      111.05      7.21 o 
   2   2   8       24.28        8.31      9.51 o 
   4   2   8      921.27      936.53     18.11 o 
   6   2   8        6.71        0.00     11.24 o 
   8   2   8       45.52       36.11      7.12 o 
  10   2   8       20.61       19.78      8.16 o 
  12   2   8      183.14      173.22     12.36 o 
  14   2   8      387.60      317.95     17.52 o 
  16   2   8      399.81      376.62     19.96 o 
 -19   3   8        5.62        0.01     16.43 o 
 -17   3   8        2.09        0.01     15.29 o 
 -15   3   8       72.25       74.48      9.69 o 
 -13   3   8     2526.34     2877.25     37.20 o 
 -11   3   8       22.38       15.23     11.53 o 
  -9   3   8      123.12      106.66      8.09 o 
  -7   3   8        0.11        1.43      8.46 o 
  -5   3   8      459.97      426.05     11.81 o 
  -3   3   8      399.85      340.54     10.62 o 
  -1   3   8     1363.15     1229.45     19.87 o 
   1   3   8       88.73       74.45      7.96 o 
   3   3   8     1411.77     1339.34     23.32 o 
   5   3   8      285.18      290.04     12.98 o 
   7   3   8      227.38      202.44     12.09 o 
   9   3   8      216.90      203.33     11.47 o 
  11   3   8       43.70       35.37      9.79 o 
  13   3   8       43.92       23.09     16.09 o 
  15   3   8       18.72        0.01     19.23 o 
 -18   4   8        0.08        0.01     15.64 o 
 -16   4   8       77.64       94.53     11.37 o 
 -14   4   8      396.98      426.88     17.29 o 
 -12   4   8      861.55      912.01     23.88 o 
 -10   4   8      413.18      471.79     15.50 o 
  -8   4   8      300.53      304.92     13.49 o 
  -6   4   8      265.87      296.15     12.04 o 
  -4   4   8      411.43      339.63     12.22 o 
  -2   4   8     5560.74     5255.34     46.02 o 
   0   4   8     3603.80     3437.49     40.19 o 
   2   4   8        0.63        0.00     12.08 o 
   4   4   8      166.42      145.83     10.09 o 
   6   4   8        4.07        6.94     12.27 o 
   8   4   8      209.36      193.95     12.59 o 
  10   4   8      582.43      491.57     19.73 o 
  12   4   8       59.57       66.52     11.14 o 
 -15   5   8       45.92       31.26     17.82 o 
 -13   5   8       75.54       86.02     11.98 o 
 -11   5   8       57.67       35.64     13.97 o 
  -9   5   8       85.04      105.14      9.89 o 
  -7   5   8      951.85      985.76     23.72 o 
  -5   5   8      165.51      193.04     11.53 o 
  -3   5   8      189.99      170.61     11.32 o 
  -1   5   8     1164.57     1093.03     24.00 o 
   1   5   8      704.43      743.60     22.55 o 
   3   5   8     1470.98     1309.84     28.83 o 
   5   5   8      377.80      358.75     16.71 o 
   7   5   8       97.68      105.91     12.24 o 
   9   5   8        0.18        0.01     16.56 o 
  11   5   8      180.09      139.98     24.09 o 
 -12   6   8       14.92       13.72     17.13 o 
 -10   6   8        5.05        0.01     16.14 o 
  -8   6   8        8.76        0.01     17.03 o 
  -6   6   8      243.29      251.11     15.91 o 
  -4   6   8      115.17      129.16     10.97 o 
  -2   6   8       13.46        5.39     13.90 o 
   0   6   8       30.58       37.51     14.63 o 
   2   6   8        0.54       21.02     14.50 o 
   4   6   8       21.16        0.01     18.53 o 
   6   6   8       93.29       88.10     12.41 o 
 -21   1   9       43.84       33.91     16.43 o 
 -19   1   9       66.68       63.86      9.36 o 
 -17   1   9       29.56       47.23      7.80 o 
 -15   1   9        5.50        0.00     12.72 o 
 -13   1   9      356.71      380.65     12.52 o 
 -11   1   9      508.47      516.15     13.97 o 
  -9   1   9       10.15       10.88      8.17 o 
  -5   1   9     2472.20     2293.97     22.58 o 
  -3   1   9     4959.54     5617.15     37.24 o 
  -1   1   9     4505.39     4704.50     32.39 o 
   1   1   9     4788.57     4997.96     35.75 o 
   3   1   9      132.75      130.37      7.98 o 
   5   1   9      451.89      527.58     13.55 o 
   7   1   9      114.97      118.41      9.17 o 
   9   1   9     2147.02     2248.94     32.72 o 
  11   1   9     2378.77     2335.32     35.45 o 
  13   1   9      349.97      377.62     24.25 o 
  15   1   9       12.73        0.01     18.66 o 
 -20   2   9       28.61       38.43      9.76 o 
 -18   2   9       48.20       36.35      8.71 o 
 -16   2   9      307.56      296.40     13.73 o 
 -14   2   9     3454.85     3333.15     37.34 o 
 -12   2   9      386.31      388.79     12.54 o 
 -10   2   9      343.29      332.70     11.61 o 
  -8   2   9      199.99      165.19      8.34 o 
  -6   2   9       68.00       71.74      5.88 o 
  -4   2   9    15164.23    13378.98     62.78 o 
  -2   2   9       10.64        0.00      8.14 o 
   0   2   9     1295.43     1122.89     18.37 o 
   2   2   9      413.87      383.39     11.09 o 
   4   2   9        1.04        0.00     11.18 o 
   6   2   9      466.12      427.61     14.30 o 
   8   2   9      201.42      199.60     12.28 o 
  10   2   9      338.19      288.82     15.02 o 
  12   2   9      314.66      325.62     15.85 o 
  14   2   9       13.25       26.40      9.50 o 
  16   2   9      156.30      163.32     14.34 o 
 -19   3   9       11.33       11.46     16.70 o 
 -17   3   9        4.75        0.00     16.39 o 
 -15   3   9      221.99      256.28     14.10 o 
 -13   3   9      229.67      213.49     12.19 o 
 -11   3   9      349.41      376.98     13.49 o 
  -9   3   9      292.61      277.62     11.36 o 
  -7   3   9       47.84       45.41      5.49 o 
  -5   3   9     1004.71      959.33     18.61 o 
  -3   3   9      668.31      576.29     14.43 o 
  -1   3   9      490.10      433.74     13.26 o 
   1   3   9     2150.27     2065.38     27.17 o 
   3   3   9        0.47        0.00     11.58 o 
   5   3   9     1836.23     1786.12     27.74 o 
   7   3   9       27.95       37.67      8.28 o 
   9   3   9       78.88       70.72      8.81 o 
  11   3   9      248.35      248.02     14.57 o 
  13   3   9        0.24        5.55     16.11 o 
  15   3   9      166.62      166.17     23.33 o 
 -18   4   9       35.57       11.17     17.06 o 
 -16   4   9      110.70      114.83     12.07 o 
 -14   4   9       89.01       99.63     11.23 o 
 -12   4   9      168.81      183.92     11.87 o 
 -10   4   9       94.72       92.22      8.83 o 
  -8   4   9      202.55      201.15     11.17 o 
  -6   4   9        4.07        0.00     11.74 o 
  -4   4   9      101.43       93.35      8.80 o 
  -2   4   9       95.07       78.73      8.84 o 
   0   4   9      549.08      513.51     16.81 o 
   2   4   9        8.30       11.53     10.70 o 
   4   4   9        3.81        4.40     12.35 o 
   6   4   9       51.28       62.89      8.90 o 
   8   4   9       68.94       54.49      9.38 o 
  10   4   9        1.31        5.69     15.80 o 
  12   4   9       33.02       17.02     16.88 o 
 -15   5   9      242.34      241.96     22.77 o 
 -13   5   9        0.62        0.01     15.84 o 
 -11   5   9        2.41        6.72     14.10 o 
  -9   5   9      102.28      118.51     11.16 o 
  -7   5   9      119.29      111.55     11.70 o 
  -5   5   9      323.44      326.86     14.13 o 
  -3   5   9      717.20      699.37     19.94 o 
  -1   5   9      102.42       93.91     10.52 o 
   1   5   9        1.22        0.00     15.91 o 
   3   5   9      129.04       96.21     11.98 o 
   5   5   9        1.33        0.01     16.13 o 
   7   5   9        3.27        0.01     15.33 o 
   9   5   9        7.27       21.64     15.01 o 
 -12   6   9        0.53        0.01     15.88 o 
 -10   6   9      106.41      102.43     19.18 o 
  -8   6   9        1.02        0.01     14.94 o 
  -6   6   9       33.21       28.98      9.85 o 
  -4   6   9       38.32       53.24      9.67 o 
  -2   6   9       33.37       10.20     15.06 o 
   0   6   9      109.86      113.49     13.29 o 
   2   6   9        2.05        0.01     16.47 o 
   4   6   9       56.62       62.61     10.72 o 
   6   6   9      297.15      291.18     17.75 o 
 -22   0  10      109.97       95.50     18.13 o 
 -20   0  10      608.69      709.07     26.40 o 
 -18   0  10     1154.02     1054.07     24.52 o 
 -16   0  10      734.32      693.29     19.43 o 
 -14   0  10       22.72       14.87     10.82 o 
 -12   0  10      186.20      173.39      9.04 o 
 -10   0  10      103.27       94.76      7.20 o 
  -8   0  10      293.86      229.91      8.21 o 
  -6   0  10     2652.52     2313.80     22.72 o 
  -4   0  10     6590.27     6660.88     41.30 o 
  -2   0  10      994.50      936.17     14.31 o 
   0   0  10      109.29      107.91      6.22 o 
   2   0  10     2136.95     2442.20     25.99 o 
   4   0  10     2476.91     2962.79     29.76 o 
   6   0  10      497.52      579.99     15.24 o 
   8   0  10     6410.10     6865.95     54.94 o 
  10   0  10     2242.39     2317.69     34.15 o 
  12   0  10       73.76       69.47     18.53 o 
  14   0  10      758.30      815.29     31.52 o 
  16   0  10       14.85       43.32     12.32 o 
 -21   1  10       30.70       17.46     16.79 o 
 -19   1  10        0.02        0.01     14.04 o 
 -17   1  10       10.52       11.02     11.33 o 
 -15   1  10       96.80       79.40      8.31 o 
 -13   1  10       38.60       48.67      6.94 o 
 -11   1  10      170.28      142.61      8.61 o 
  -9   1  10      935.32      833.87     15.53 o 
  -5   1  10        7.75       15.64      4.80 o 
  -3   1  10      798.35      743.91     13.22 o 
  -1   1  10     1886.85     1926.40     21.90 o 
   1   1  10      617.06      683.07     14.20 o 
   3   1  10       27.92        8.43     11.02 o 
   5   1  10      932.22      889.20     19.50 o 
   7   1  10      293.11      262.13     12.80 o 
   9   1  10     2354.53     2282.28     33.83 o 
  11   1  10      344.40      335.48     23.12 o 
  13   1  10        7.14        0.00     18.03 o 
  15   1  10       31.57       35.64     19.83 o 
 -20   2  10       13.44       12.94     15.85 o 
 -18   2  10       10.32        0.01     15.31 o 
 -16   2  10        1.29        0.00     14.36 o 
 -14   2  10     2421.12     2190.53     31.35 o 
 -12   2  10       99.65      109.68      8.76 o 
 -10   2  10      498.43      470.19     13.36 o 
  -8   2  10      176.81      202.76      8.73 o 
  -6   2  10       44.01       37.08      5.43 o 
  -4   2  10      362.27      321.94     10.08 o 
  -2   2  10     3500.11     3129.32     30.03 o 
   0   2  10      173.54      216.82      9.07 o 
   2   2  10       68.34       64.03      6.18 o 
   4   2  10       70.46       66.22      7.20 o 
   6   2  10        8.80        7.49     12.61 o 
   8   2  10      351.26      262.97     13.34 o 
  10   2  10      324.38      271.75     16.24 o 
  12   2  10      234.72      259.14     15.58 o 
  14   2  10       26.24       20.38     18.62 o 
 -19   3  10      545.07      490.39     19.95 o 
 -17   3  10      181.68      186.32     13.64 o 
 -15   3  10      279.86      265.24     14.35 o 
 -13   3  10      319.43      308.21     13.75 o 
 -11   3  10        6.59       18.44      9.82 o 
  -9   3  10      270.55      267.37     11.20 o 
  -7   3  10      152.17      155.92      8.41 o 
  -5   3  10       26.26       30.79     10.39 o 
  -3   3  10     3395.55     3154.29     31.92 o 
  -1   3  10      607.62      511.25     14.72 o 
   1   3  10      207.26      190.57     10.03 o 
   3   3  10      534.15      473.97     15.59 o 
   5   3  10        1.01        0.00     12.92 o 
   7   3  10      351.44      318.33     14.04 o 
   9   3  10       20.98       15.71     15.33 o 
  11   3  10      107.62      109.20     11.85 o 
  13   3  10      125.39       79.68     21.41 o 
 -18   4  10       60.80       63.33     12.22 o 
 -16   4  10      140.32      164.12     13.43 o 
 -14   4  10       26.36       39.58      8.67 o 
 -12   4  10      229.85      259.44     13.84 o 
 -10   4  10       35.16       26.03     12.96 o 
  -8   4  10      812.46      782.97     19.63 o 
  -6   4  10     1698.02     1703.85     27.73 o 
  -4   4  10      192.39      196.16     11.49 o 
  -2   4  10      780.75      752.72     19.51 o 
   0   4  10      186.49      162.69     10.96 o 
   2   4  10       35.84       50.10      8.06 o 
   4   4  10      515.33      460.03     16.91 o 
   6   4  10        0.07        0.01     12.64 o 
   8   4  10       89.63      101.95     10.51 o 
  10   4  10       75.26       31.47     20.19 o 
  12   4  10       24.19       45.90     10.78 o 
 -15   5  10       58.52       54.00     18.44 o 
 -13   5  10      132.05      169.91     19.23 o 
 -11   5  10      268.11      301.21     14.99 o 
  -9   5  10       71.84       49.24      8.92 o 
  -7   5  10       12.52       17.05     12.71 o 
  -5   5  10      411.17      389.90     15.75 o 
  -3   5  10     1021.90     1006.94     23.73 o 
  -1   5  10      589.58      542.95     19.24 o 
   1   5  10       33.15       14.24     16.67 o 
   3   5  10      442.13      399.94     18.26 o 
   5   5  10        1.14        0.01     16.27 o 
   7   5  10      383.05      389.31     18.67 o 
   9   5  10      163.88      208.14     15.35 o 
 -10   6  10       30.06       48.99     11.14 o 
  -8   6  10       24.18       23.03     15.79 o 
  -6   6  10      158.32      172.35     13.41 o 
  -4   6  10      105.05       87.61     12.62 o 
  -2   6  10      156.31      154.68     12.81 o 
   0   6  10        3.37       16.51     14.88 o 
   2   6  10        0.57        5.81     16.43 o 
   4   6  10        0.28        0.01     18.18 o 
 -21   1  11      194.83      186.83     21.56 o 
 -19   1  11        9.87        0.01     15.35 o 
 -17   1  11        5.74        5.60     12.36 o 
 -15   1  11       94.31       99.02      8.26 o 
 -13   1  11      308.08      298.70     11.98 o 
 -11   1  11      775.01      692.72     16.79 o 
  -9   1  11       56.62       48.88      6.52 o 
  -5   1  11     1747.85     1499.47     19.88 o 
  -3   1  11      741.86      756.92     14.00 o 
  -1   1  11        4.58        0.00      8.10 o 
   1   1  11     1663.99     1827.74     23.69 o 
   3   1  11     1205.41     1444.63     22.43 o 
   5   1  11     3526.47     3894.30     38.69 o 
   7   1  11     1589.07     1672.00     28.40 o 
   9   1  11      360.20      333.61     23.58 o 
  11   1  11        4.59        0.00     17.49 o 
  13   1  11      115.89      122.05     19.07 o 
  15   1  11       34.08       63.00     18.14 o 
 -20   2  11      265.39      206.64     24.63 o 
 -18   2  11       68.89       33.67     17.27 o 
 -16   2  11      433.09      412.77     16.08 o 
 -14   2  11       63.46       43.69     16.67 o 
 -12   2  11        2.83        0.00     12.49 o 
 -10   2  11     1124.90     1166.28     20.99 o 
  -8   2  11        0.42        2.15      8.48 o 
  -4   2  11     1209.57     1133.02     18.26 o 
  -2   2  11        0.06        0.00      8.80 o 
   0   2  11      140.16      107.89      8.21 o 
   2   2  11        9.85       21.67      6.17 o 
   4   2  11      858.32      791.53     18.10 o 
   6   2  11     1700.50     1591.97     27.40 o 
   8   2  11       78.64       65.92      9.79 o 
  10   2  11      344.49      294.53     16.28 o 
  12   2  11      157.66      141.46     13.75 o 
  14   2  11       90.63       90.09     13.34 o 
 -19   3  11        5.94       26.87     17.17 o 
 -17   3  11      892.06      809.62     24.11 o 
 -15   3  11      272.18      254.42     14.43 o 
 -13   3  11      101.92      110.83     10.45 o 
 -11   3  11      361.29      424.94     13.98 o 
  -9   3  11      449.80      453.92     14.08 o 
  -7   3  11      446.78      453.44     14.12 o 
  -5   3  11     1305.82     1239.17     21.80 o 
  -3   3  11     3778.59     3471.29     36.75 o 
  -1   3  11     1862.89     1628.75     24.84 o 
   1   3  11      269.24      277.57     12.30 o 
   3   3  11       17.02       16.46      6.68 o 
   5   3  11      314.72      330.64     13.67 o 
   7   3  11      120.51      111.68     10.71 o 
   9   3  11        3.56        0.00     16.62 o 
  11   3  11      110.81      119.66     13.67 o 
  13   3  11       43.92        0.01     22.66 o 
 -18   4  11      230.48      219.37     23.37 o 
 -16   4  11       57.49       58.62      9.92 o 
 -14   4  11        3.80        0.01     15.28 o 
 -12   4  11        9.20        0.01     13.76 o 
 -10   4  11      227.18      204.22     14.25 o 
  -8   4  11      203.75      239.36     12.38 o 
  -6   4  11      612.08      556.50     17.19 o 
  -4   4  11      593.54      542.13     11.27 o 
  -2   4  11      513.92      448.15     15.93 o 
   0   4  11       10.11       21.25     11.99 o 
   2   4  11      329.10      328.46     14.18 o 
   4   4  11      155.08      116.60     11.31 o 
   6   4  11        4.53        5.57     13.15 o 
   8   4  11      143.63      112.55     11.81 o 
  10   4  11       25.27       16.65     16.72 o 
 -15   5  11       27.60       31.22      9.74 o 
 -13   5  11        1.35       19.45     14.44 o 
 -11   5  11       29.62       34.02     16.31 o 
  -9   5  11       19.60       26.73     14.45 o 
  -7   5  11      131.81      132.52     10.97 o 
  -5   5  11      102.15      114.68     10.51 o 
  -3   5  11       58.05       63.21     15.90 o 
  -1   5  11       78.40       74.88      9.65 o 
   1   5  11       39.75       42.20     10.65 o 
   3   5  11       75.76       74.47     11.12 o 
   5   5  11       76.97       68.19     10.59 o 
   7   5  11       51.94       19.66     20.40 o 
 -10   6  11      100.28      140.85     14.17 o 
  -8   6  11        4.64       10.56     15.94 o 
  -6   6  11       60.07       53.31     11.17 o 
  -4   6  11        0.16        0.01     15.70 o 
  -2   6  11      231.27      218.64     14.32 o 
   0   6  11      422.82      402.81     19.69 o 
   2   6  11      143.62      146.78     14.09 o 
   4   6  11       59.25       87.03     12.83 o 
 -22   0  12      146.20      106.51     20.00 o 
 -20   0  12       13.22        0.01     15.61 o 
 -18   0  12       16.58       22.60     12.51 o 
 -16   0  12        0.04        0.00     11.70 o 
 -14   0  12       28.33       12.71     11.42 o 
 -12   0  12      384.93      340.75     11.89 o 
 -10   0  12      537.88      509.96     13.02 o 
  -8   0  12     3530.01     3347.51     32.54 o 
  -6   0  12      437.52      489.65     12.15 o 
  -4   0  12     4984.32     5130.78     37.27 o 
  -2   0  12     4413.51     4407.94     35.19 o 
   0   0  12     1215.15     1429.39     20.90 o 
   2   0  12    10819.86    12264.57     65.35 o 
   4   0  12      107.66      126.94     10.15 o 
   6   0  12     5381.30     6756.02     53.13 o 
   8   0  12     3777.19     4321.72     46.96 o 
  10   0  12     1453.69     1538.08     30.68 o 
  12   0  12        6.70       17.28     15.58 o 
  14   0  12      109.19       70.17     25.32 o 
 -21   1  12        1.86       24.42     13.72 o 
 -19   1  12       78.37       86.54     10.38 o 
 -17   1  12       27.00       22.85     12.84 o 
 -15   1  12        5.83        0.00     12.41 o 
 -13   1  12     1184.97     1146.78     21.56 o 
 -11   1  12       61.76       64.84      6.84 o 
  -9   1  12     1026.36     1001.49     18.54 o 
  -5   1  12      484.24      463.80     11.85 o 
  -3   1  12       89.19       70.88      6.23 o 
  -1   1  12      160.52      128.50      7.63 o 
   1   1  12       71.16       77.03      7.43 o 
   3   1  12     1054.20     1184.22     21.61 o 
   5   1  12      429.46      435.66     15.46 o 
   7   1  12      106.02      116.96     11.23 o 
   9   1  12      125.89      115.57     12.45 o 
  11   1  12      471.34      418.56     17.53 o 
  13   1  12       24.84       37.45     11.40 o 
 -20   2  12       62.61       77.14     12.15 o 
 -18   2  12      787.73      728.68     21.55 o 
 -16   2  12        0.00        0.00     14.43 o 
 -14   2  12      318.53      308.22     13.50 o 
 -12   2  12        1.64       12.10      9.99 o 
 -10   2  12        1.34        2.47     10.46 o 
  -8   2  12      230.26      205.92     10.35 o 
  -6   2  12     4041.56     3793.78     35.70 o 
  -2   2  12        5.66       13.01      7.51 o 
   0   2  12      172.93      169.63      9.88 o 
   2   2  12       16.00       17.31      7.88 o 
   4   2  12        0.06       13.17     11.65 o 
   6   2  12      114.67       79.30     11.91 o 
   8   2  12       26.59       22.34     14.33 o 
  10   2  12       41.52       34.66     10.88 o 
  12   2  12      248.31      249.09     23.61 o 
 -19   3  12      311.97      298.82     16.58 o 
 -17   3  12      327.16      279.94     15.46 o 
 -15   3  12       14.15        0.00     16.94 o 
 -13   3  12       17.65       23.45     11.71 o 
 -11   3  12       54.27       50.56      7.71 o 
  -9   3  12     1345.54     1344.94     24.47 o 
  -7   3  12     1901.15     1919.51     28.12 o 
  -5   3  12      220.22      230.21     10.79 o 
  -3   3  12      340.47      280.00     12.67 o 
  -1   3  12      621.25      588.81     16.23 o 
   1   3  12     1663.22     1726.62     28.04 o 
   3   3  12       14.78       10.14     11.74 o 
   5   3  12       89.06       63.64      8.48 o 
   7   3  12      382.02      330.46     21.90 o 
   9   3  12      426.34      386.18     18.61 o 
  11   3  12        0.01        0.01     17.44 o 
 -18   4  12      164.63      179.49     23.81 o 
 -16   4  12        2.82       19.88     13.14 o 
 -14   4  12      116.48      143.33     11.22 o 
 -12   4  12       95.60       95.76     10.70 o 
 -10   4  12       10.66        0.00     13.90 o 
  -8   4  12      349.38      325.52     14.20 o 
  -6   4  12        0.02       21.40     11.70 o 
  -4   4  12       23.40       12.73     12.73 o 
  -2   4  12       23.01       24.40      7.86 o 
   0   4  12       11.85       20.19     12.41 o 
   2   4  12      508.58      494.34     19.42 o 
   4   4  12       85.10       81.08      9.51 o 
   6   4  12       14.64        9.17     15.27 o 
   8   4  12       28.55       29.95     15.76 o 
  10   4  12        4.27        0.01     20.20 o 
 -15   5  12        0.80        6.45     14.99 o 
 -13   5  12      133.90      192.24     15.25 o 
 -11   5  12       27.79       45.06     16.64 o 
  -9   5  12      427.40      437.71     18.54 o 
  -7   5  12      326.75      360.14     16.89 o 
  -5   5  12        8.31       24.79     12.58 o 
  -3   5  12      353.98      350.60     16.28 o 
  -1   5  12      373.38      333.90     17.20 o 
   1   5  12       70.25       66.84     12.23 o 
   3   5  12      349.90      375.23     19.86 o 
   5   5  12       15.99       20.58     15.68 o 
   7   5  12      133.38      128.91     15.43 o 
 -10   6  12      178.63      170.66     22.99 o 
  -8   6  12      156.72      157.10     14.52 o 
  -6   6  12      185.93      194.98     14.93 o 
  -4   6  12      111.81      129.57     13.27 o 
  -2   6  12        0.38        0.01     17.83 o 
   0   6  12        5.31       13.56     16.25 o 
   2   6  12        2.27        0.01     18.55 o 
 -21   1  13        0.46        0.01     15.32 o 
 -19   1  13       12.16       22.32     13.31 o 
 -17   1  13      126.51       92.42      9.99 o 
 -15   1  13      508.05      477.79     16.94 o 
 -13   1  13      736.88      733.93     19.48 o 
 -11   1  13      436.87      406.96     13.27 o 
  -9   1  13      183.44      154.22      9.25 o 
  -5   1  13      554.43      488.02     12.47 o 
  -3   1  13       40.11       46.03      6.25 o 
  -1   1  13     1545.13     1614.54     23.10 o 
   1   1  13      934.95      978.16     19.08 o 
   3   1  13      418.21      512.67     15.45 o 
   5   1  13      959.08      961.70     21.76 o 
   7   1  13      230.68      210.34     14.06 o 
   9   1  13       27.16       14.33     17.40 o 
  11   1  13        2.46        0.01     16.96 o 
  13   1  13        2.54        0.01     20.50 o 
 -20   2  13       88.89       66.01     19.99 o 
 -18   2  13       16.40        0.01     16.42 o 
 -16   2  13      345.21      387.49     15.60 o 
 -14   2  13      178.15      183.71     11.80 o 
 -12   2  13      483.10      509.57     16.07 o 
 -10   2  13      498.95      433.57     14.87 o 
  -8   2  13       70.15       84.87      7.58 o 
  -6   2  13     1831.64     1774.40     25.37 o 
  -2   2  13      520.04      433.52     13.37 o 
   0   2  13     3076.71     2938.84     34.56 o 
   2   2  13       10.36       18.99      6.92 o 
   4   2  13     1101.88     1023.34     22.67 o 
   6   2  13      415.64      395.63     15.54 o 
   8   2  13       41.47       46.38      9.26 o 
  10   2  13      963.25      961.98     28.99 o 
  12   2  13        4.07       10.69     18.38 o 
 -19   3  13      139.41      118.40     16.93 o 
 -17   3  13       16.15       33.28     10.03 o 
 -15   3  13      200.71      188.71     13.79 o 
 -13   3  13        5.17        0.00     12.80 o 
 -11   3  13      730.08      771.41     20.14 o 
  -9   3  13     1496.82     1671.30     27.73 o 
  -7   3  13      567.68      597.34     16.53 o 
  -5   3  13     1166.92     1034.13     21.41 o 
  -3   3  13        1.67        0.00     12.24 o 
  -1   3  13      298.89      284.36     13.04 o 
   1   3  13      297.61      292.83     14.38 o 
   3   3  13       37.29       34.36     15.48 o 
   5   3  13       29.33       21.58     13.35 o 
   7   3  13        3.12        0.00     17.32 o 
   9   3  13      363.36      337.39     18.14 o 
  11   3  13      143.92      108.45     15.20 o 
 -18   4  13       71.07       58.78     20.62 o 
 -16   4  13       14.68        0.01     17.49 o 
 -14   4  13      226.53      275.03     14.59 o 
 -12   4  13       99.37       91.17     10.54 o 
 -10   4  13      231.29      216.06     14.50 o 
  -8   4  13      646.52      648.82     19.50 o 
  -6   4  13      344.15      305.31     13.78 o 
  -4   4  13        0.20        0.00     13.53 o 
  -2   4  13      484.42      435.72     16.99 o 
   0   4  13       60.43       64.17      9.30 o 
   2   4  13        4.39       10.51     12.60 o 
   4   4  13      262.75      201.12     13.76 o 
   6   4  13       53.98       56.78     10.91 o 
   8   4  13        8.05        5.70     16.13 o 
 -15   5  13       25.48       33.89     17.58 o 
 -13   5  13       68.68       80.82     15.70 o 
 -11   5  13      258.02      295.79     15.83 o 
  -9   5  13        0.76        5.88      8.19 o 
  -7   5  13       23.95       22.42     15.56 o 
  -5   5  13       20.82       28.24      7.98 o 
  -3   5  13      159.12      135.13     18.44 o 
  -1   5  13      190.12      168.27     13.39 o 
   1   5  13       32.44       37.90      9.24 o 
   3   5  13        1.56        0.01     17.72 o 
   5   5  13        0.59        6.34     17.18 o 
  -8   6  13      137.91      154.23     13.84 o 
  -6   6  13      425.11      454.50     20.25 o 
  -4   6  13      213.23      204.68     14.52 o 
  -2   6  13        2.28        0.01     15.77 o 
   0   6  13       46.87       49.87     13.99 o 
 -22   0  14        1.41        0.01     16.78 o 
 -20   0  14        1.89       20.19     12.58 o 
 -18   0  14       26.64       14.30     14.09 o 
 -16   0  14        4.30        0.01     12.17 o 
 -14   0  14      763.39      756.01     19.27 o 
 -12   0  14        4.85        0.00     11.69 o 
 -10   0  14     1370.50     1441.99     23.75 o 
  -8   0  14    12089.59    12240.54     71.06 o 
  -6   0  14      342.11      299.84     11.09 o 
  -4   0  14      173.12      140.32      8.57 o 
  -2   0  14     1267.64     1357.66     20.31 o 
   0   0  14     5093.67     5829.70     46.05 o 
   2   0  14     8762.94     9241.12     61.40 o 
   4   0  14     6963.75     8215.46     62.78 o 
   6   0  14      173.31      209.72     13.71 o 
   8   0  14        4.69        0.00     16.13 o 
  10   0  14       13.69       21.83     16.36 o 
  12   0  14      730.33      687.81     24.68 o 
 -21   1  14       11.80        0.01     16.17 o 
 -19   1  14       49.98       29.76      9.86 o 
 -17   1  14      422.39      392.54     16.45 o 
 -15   1  14      548.95      564.70     18.72 o 
 -13   1  14        1.32        0.00     13.43 o 
 -11   1  14       35.91       18.88     12.44 o 
  -9   1  14        0.35       16.07      9.74 o 
  -5   1  14      196.07      187.85      9.96 o 
  -3   1  14      474.33      410.17     12.45 o 
  -1   1  14       14.09        0.00     12.74 o 
   1   1  14        1.08       12.48      7.19 o 
   3   1  14       41.91       15.04     16.44 o 
   5   1  14      342.14      323.12     15.07 o 
   7   1  14     1427.35     1502.57     29.03 o 
   9   1  14      120.19      124.50     12.32 o 
  11   1  14      106.62      149.12     13.10 o 
  13   1  14       44.53       35.21     22.19 o 
 -20   2  14       31.28       29.93     16.88 o 
 -18   2  14        3.30        0.01     16.13 o 
 -16   2  14       35.56       34.60      9.47 o 
 -14   2  14        4.31        0.00     13.72 o 
 -12   2  14     1374.61     1403.58     25.28 o 
 -10   2  14      720.81      793.04     18.70 o 
  -8   2  14        0.33        0.00     10.91 o 
  -6   2  14       50.87       50.14      7.74 o 
  -2   2  14      255.37      198.77     11.25 o 
   0   2  14        0.09        7.49     12.58 o 
   2   2  14      120.09      130.73     10.54 o 
   4   2  14       44.53       41.01      8.98 o 
   6   2  14       38.37       14.87     15.82 o 
   8   2  14      414.08      407.18     17.93 o 
  10   2  14      139.04      127.52     20.38 o 
  12   2  14        8.74        4.59     17.75 o 
 -19   3  14       14.15       13.11     16.40 o 
 -17   3  14       50.81       25.77     16.30 o 
 -15   3  14      192.83      206.89     12.64 o 
 -13   3  14      427.32      452.43     17.26 o 
 -11   3  14      205.20      216.36     12.14 o 
  -9   3  14        0.21        0.00     13.05 o 
  -7   3  14     1190.25     1153.44     22.95 o 
  -5   3  14      193.06      150.90     10.59 o 
  -3   3  14      325.81      308.72     13.33 o 
  -1   3  14      717.39      651.84     18.13 o 
   1   3  14      265.12      262.33     13.07 o 
   3   3  14      740.33      613.27     19.75 o 
   5   3  14      123.38       86.69     10.46 o 
   7   3  14       27.66       49.99      9.35 o 
   9   3  14       41.95        4.22     19.62 o 
 -16   4  14       45.34       44.73     10.11 o 
 -14   4  14       75.50       69.93     17.59 o 
 -12   4  14       26.24       13.34     16.32 o 
 -10   4  14      183.42      179.77     12.73 o 
  -8   4  14       48.06       28.06     16.71 o 
  -6   4  14        3.49       12.20     11.65 o 
  -4   4  14      920.28      850.57     14.94 o 
  -2   4  14       50.56       53.73      7.99 o 
   0   4  14        0.22        0.01     13.15 o 
   2   4  14      254.26      289.72     15.00 o 
   4   4  14       80.83       45.49     11.00 o 
   6   4  14      262.10      236.47     14.95 o 
   8   4  14      244.85      240.06     17.25 o 
 -13   5  14      281.06      355.94     18.39 o 
 -11   5  14       14.63       37.92     10.81 o 
  -9   5  14        1.29        7.62     13.36 o 
  -7   5  14      177.33      208.49     13.85 o 
  -5   5  14        1.46        0.01     15.75 o 
  -3   5  14      207.08      235.22     14.38 o 
  -1   5  14       73.08       76.57     10.38 o 
   1   5  14       41.43       56.90     10.57 o 
   3   5  14      190.61      226.65     15.87 o 
   5   5  14        8.31       14.74     16.70 o 
  -6   6  14       21.16        0.01     18.58 o 
  -4   6  14        8.07        0.01     17.23 o 
 -21   1  15       14.22       20.91     14.28 o 
 -19   1  15       12.38       22.46     13.69 o 
 -17   1  15       11.35       22.34     13.82 o 
 -15   1  15       76.09       75.50      9.84 o 
 -13   1  15      542.90      491.77     16.20 o 
 -11   1  15      766.25      725.57     18.18 o 
  -9   1  15       13.23        0.00     12.07 o 
  -5   1  15       58.62       45.70      6.51 o 
  -3   1  15      117.08      111.95      8.75 o 
  -1   1  15     1543.53     1510.58     25.23 o 
   1   1  15      626.05      583.98     18.49 o 
   3   1  15       53.71       64.49     17.61 o 
   5   1  15      818.73      878.79     23.32 o 
   7   1  15      363.47      413.64     16.98 o 
   9   1  15        5.80       14.85     16.07 o 
  11   1  15      206.51      231.41     16.22 o 
 -20   2  15       15.21        0.01     16.82 o 
 -18   2  15      288.34      275.92     15.51 o 
 -16   2  15       17.37       21.04     14.12 o 
 -14   2  15        8.92        0.00     13.72 o 
 -12   2  15      822.81      856.15     21.73 o 
 -10   2  15      815.04      825.39     19.80 o 
  -8   2  15      132.16      117.02      8.72 o 
  -6   2  15      749.42      696.55     18.02 o 
  -2   2  15     1486.89     1267.00     24.68 o 
   0   2  15      528.88      462.51     16.74 o 
   2   2  15      112.06       78.04      9.61 o 
   4   2  15      755.91      736.88     21.03 o 
   6   2  15      279.49      347.96     16.28 o 
   8   2  15      251.00      252.67     17.19 o 
  10   2  15      130.16      129.80     14.15 o 
 -19   3  15       48.70       45.04     10.63 o 
 -17   3  15      110.55       97.64     12.47 o 
 -15   3  15      174.93      203.85     14.50 o 
 -13   3  15      375.56      424.44     18.20 o 
 -11   3  15       11.07       26.82      7.20 o 
  -9   3  15       37.45       30.04      7.54 o 
  -7   3  15       14.82        8.90     12.88 o 
  -5   3  15      841.17      772.55     19.86 o 
  -3   3  15      652.32      602.26     18.35 o 
  -1   3  15       39.31       26.59      7.82 o 
   1   3  15        5.07        0.00     14.67 o 
   3   3  15      331.83      256.26     14.87 o 
   5   3  15      631.31      613.47     19.93 o 
   7   3  15        1.49        0.01     15.23 o 
   9   3  15      195.74      217.95     17.16 o 
 -16   4  15        0.38        0.01     14.77 o 
 -14   4  15        2.38       19.44     13.89 o 
 -12   4  15      258.81      273.65     16.25 o 
 -10   4  15        0.33        3.68     13.66 o 
  -8   4  15        0.02        0.01     13.09 o 
  -6   4  15        0.46       18.41     11.76 o 
  -4   4  15      402.34      390.64     13.07 o 
  -2   4  15       12.67        0.01     14.01 o 
   0   4  15      205.86      202.89     13.58 o 
   2   4  15       77.81       63.80     12.62 o 
   4   4  15        0.20        6.35     15.42 o 
   6   4  15       11.27        0.01     18.02 o 
 -13   5  15       32.63       17.22     19.64 o 
 -11   5  15        5.83       14.05     14.28 o 
  -9   5  15       22.27        0.01     17.17 o 
  -7   5  15       44.65       49.13      9.75 o 
  -5   5  15       51.28       88.74     10.36 o 
  -3   5  15       54.72       57.53      9.83 o 
  -1   5  15        5.90        0.01     15.54 o 
   1   5  15        7.35        5.35     17.54 o 
   3   5  15      169.60      193.33     14.98 o 
 -20   0  16       38.91       43.06     17.58 o 
 -18   0  16        3.03        0.01     15.14 o 
 -16   0  16        3.70        0.00     15.14 o 
 -14   0  16     2959.25     3073.51     40.95 o 
 -12   0  16     1401.01     1327.89     24.82 o 
 -10   0  16      464.00      537.58     15.79 o 
  -8   0  16       34.07       33.79      7.71 o 
  -6   0  16      120.76      109.32      9.12 o 
  -4   0  16     3190.03     3205.56     33.36 o 
  -2   0  16     6458.58     7294.73     51.80 o 
   0   0  16      344.96      347.14     14.37 o 
   2   0  16        9.98        0.00     15.86 o 
   4   0  16        0.03        0.00     13.98 o 
   6   0  16      152.98      177.21     12.92 o 
   8   0  16      379.83      423.89     19.99 o 
  10   0  16       53.74       69.60     21.01 o 
 -21   1  16        0.00        0.01     16.18 o 
 -19   1  16       93.95       89.70     10.38 o 
 -17   1  16      185.71      178.34     14.45 o 
 -15   1  16      100.81       94.45     10.59 o 
 -13   1  16       60.27       37.17     15.17 o 
 -11   1  16      187.70      202.16     11.95 o 
  -9   1  16      286.54      267.86     11.57 o 
  -5   1  16      543.61      551.06     15.62 o 
  -3   1  16      120.21      115.70      9.36 o 
  -1   1  16      116.51        0.00     27.79 o 
   1   1  16     3152.60     3212.97     39.25 o 
   3   1  16      569.39      633.24     19.04 o 
   5   1  16      614.72      686.22     21.75 o 
   7   1  16      321.14      348.24     18.28 o 
   9   1  16       14.98       21.71      9.88 o 
  11   1  16      223.85      260.17     26.20 o 
 -20   2  16       26.41       24.55     17.68 o 
 -18   2  16       19.98       19.13     16.24 o 
 -16   2  16      636.28      562.44     21.12 o 
 -14   2  16       58.52       53.41      9.44 o 
 -12   2  16       81.76       72.97     11.27 o 
 -10   2  16       94.91      116.44     10.23 o 
  -8   2  16       97.54      121.42      9.16 o 
  -6   2  16       68.80       79.57      8.75 o 
  -2   2  16      521.32      457.71     16.18 o 
   0   2  16      461.44      405.21     15.87 o 
   2   2  16        7.21        2.19     14.17 o 
   4   2  16       79.02       89.30     10.87 o 
   6   2  16      118.51      131.32     13.51 o 
   8   2  16      191.16      198.02     15.98 o 
  10   2  16       92.04       56.46     24.24 o 
 -19   3  16        5.77        0.01     16.69 o 
 -17   3  16        0.45        4.07     13.84 o 
 -15   3  16        1.63        0.01     14.82 o 
 -13   3  16      158.73      161.20     11.99 o 
 -11   3  16      186.62      206.13     12.19 o 
  -9   3  16       62.68       59.82      9.96 o 
  -7   3  16      376.71      331.93     14.49 o 
  -5   3  16      482.62      437.24     16.71 o 
  -3   3  16      496.19      458.86     15.86 o 
  -1   3  16       11.14        0.01     12.19 o 
   1   3  16       10.38       19.58     13.33 o 
   3   3  16       22.77        0.00     16.07 o 
   5   3  16        1.59        0.01     17.22 o 
   7   3  16      189.12      191.50     15.70 o 
 -16   4  16       78.46       63.80     11.98 o 
 -14   4  16      176.47      190.00     13.52 o 
 -12   4  16      110.78      112.02     12.71 o 
 -10   4  16      228.78      207.69     14.09 o 
  -8   4  16       59.27       65.72      8.94 o 
  -6   4  16        0.94        6.30     14.07 o 
  -4   4  16      295.61      273.66     10.07 o 
  -2   4  16       16.06       22.56     14.36 o 
   0   4  16      558.07      528.69     19.91 o 
   2   4  16      309.55      291.43     17.14 o 
   4   4  16        0.22        9.07     14.94 o 
   6   4  16      273.64      279.18     17.63 o 
 -11   5  16       20.72        0.01     18.39 o 
  -9   5  16      133.95      146.82     12.44 o 
  -7   5  16       62.85       86.99     11.09 o 
  -5   5  16       18.47        0.01     18.32 o 
  -3   5  16       77.42       83.65     12.19 o 
  -1   5  16       40.17       42.14     17.58 o 
   1   5  16       99.28      126.65     14.28 o 
 -19   1  17        0.89        0.01     17.60 o 
 -17   1  17      500.80      436.10     18.67 o 
 -15   1  17        8.35        8.15     15.13 o 
 -13   1  17      350.19      368.73     15.19 o 
 -11   1  17      480.36      460.92     15.95 o 
  -9   1  17       62.97       58.06      9.29 o 
  -5   1  17      200.83      198.41     11.80 o 
  -3   1  17        8.27        0.00     17.96 o 
  -1   1  17     2859.18     2959.28     37.77 o 
   1   1  17       95.66       35.25     20.76 o 
   3   1  17        5.14        0.00     17.06 o 
   5   1  17       12.13        0.00     18.35 o 
   7   1  17       15.47        0.00     19.81 o 
   9   1  17      203.01      157.56     16.75 o 
 -20   2  17       11.41       36.27      8.48 o 
 -18   2  17      146.90      160.09     12.91 o 
 -16   2  17      366.44      375.90     18.73 o 
 -14   2  17       47.61       40.83      9.43 o 
 -12   2  17      108.10      103.45     10.94 o 
 -10   2  17      113.48      121.19      9.85 o 
  -8   2  17      169.53      156.98     11.52 o 
  -6   2  17      502.69      459.26     15.57 o 
  -2   2  17     1040.87     1029.18     23.66 o 
   0   2  17      273.29      284.88     14.78 o 
   2   2  17      168.44      161.25     11.56 o 
   4   2  17      137.98      144.59     12.51 o 
   6   2  17       26.60        0.01     18.59 o 
   8   2  17      674.07      641.81     33.07 o 
 -17   3  17        1.25        7.89     14.52 o 
 -15   3  17        8.51       13.32     13.09 o 
 -13   3  17        3.46        0.01     14.74 o 
 -11   3  17       80.27       84.11      9.96 o 
  -9   3  17       15.79        0.00     15.59 o 
  -7   3  17      795.09      759.21     21.17 o 
  -5   3  17       49.58       11.47     15.47 o 
  -3   3  17       17.08        3.98     13.63 o 
  -1   3  17      603.91      591.16     19.12 o 
   1   3  17       24.19       43.67     14.50 o 
   3   3  17      247.90      242.57     15.50 o 
   5   3  17      302.26      306.26     17.38 o 
   7   3  17       10.24        0.01     22.12 o 
 -14   4  17       17.53        0.01     16.84 o 
 -12   4  17       28.63       38.01      9.44 o 
 -10   4  17      142.62      147.50     12.25 o 
  -8   4  17      123.74      112.55     11.31 o 
  -6   4  17       42.48       35.11     17.79 o 
  -4   4  17      212.58      200.06      9.88 o 
  -2   4  17       27.51       24.59     15.64 o 
   0   4  17        1.96       12.83     16.06 o 
   2   4  17       75.50       65.54     20.22 o 
   4   4  17       13.37       11.54     18.59 o 
 -11   5  17        0.69       18.08     14.74 o 
  -9   5  17       10.73        0.01     17.77 o 
  -7   5  17       17.63        4.33     16.08 o 
  -5   5  17        0.12       17.40     14.16 o 
  -3   5  17      196.80      208.07     15.52 o 
  -1   5  17       95.01      130.49     13.49 o 
 -20   0  18        3.31        0.01     17.26 o 
 -18   0  18      846.64      847.29     25.01 o 
 -16   0  18      484.62      516.48     21.02 o 
 -14   0  18       45.13       27.03     15.59 o 
 -12   0  18        6.56       17.39      7.33 o 
 -10   0  18      434.65      413.91     16.50 o 
  -8   0  18      214.96      220.44     11.89 o 
  -6   0  18      195.28      201.12     11.33 o 
  -4   0  18      282.27      275.27     12.99 o 
  -2   0  18        7.24       24.23     12.48 o 
   0   0  18       40.25       33.98      9.18 o 
   2   0  18       27.90        6.18     15.90 o 
   4   0  18       70.06       73.86     10.43 o 
   6   0  18      362.03      415.51     18.13 o 
   8   0  18       14.63       34.15     17.79 o 
 -19   1  18      124.51      127.52     12.57 o 
 -17   1  18      117.30       90.20     12.20 o 
 -15   1  18      109.08      105.42     11.43 o 
 -13   1  18      260.84      225.63     13.30 o 
 -11   1  18       14.44        7.92     13.62 o 
  -9   1  18      827.91      835.24     20.31 o 
  -5   1  18     1228.67     1187.80     25.00 o 
  -3   1  18     2684.08     2835.21     36.86 o 
  -1   1  18       30.64        0.00     21.30 o 
   1   1  18      676.24      690.59     21.38 o 
   3   1  18       81.74       71.57     16.07 o 
   5   1  18      173.94      224.50     15.54 o 
   7   1  18      238.67      276.93     17.56 o 
 -18   2  18       10.31        0.01     18.53 o 
 -16   2  18      255.28      239.32     15.24 o 
 -14   2  18      130.66      107.18     12.11 o 
 -12   2  18       29.44       49.80      8.29 o 
 -10   2  18       33.25       38.43     14.07 o 
  -8   2  18        3.79        2.86     13.33 o 
  -6   2  18       11.58        0.00     14.45 o 
  -2   2  18      209.33      189.66     13.20 o 
   0   2  18        0.00        0.00     15.21 o 
   2   2  18       11.93       13.43      8.62 o 
   4   2  18      111.89       84.37     14.04 o 
   6   2  18      100.72       94.71     14.49 o 
 -17   3  18        3.41        0.01     14.66 o 
 -15   3  18       12.05       20.69     14.58 o 
 -13   3  18       65.50       62.25     12.21 o 
 -11   3  18      191.74      160.92     12.45 o 
  -9   3  18      257.18      266.28     13.78 o 
  -7   3  18        5.95        0.00     14.86 o 
  -5   3  18      126.21      156.88     10.97 o 
  -3   3  18      135.88      122.27     10.43 o 
  -1   3  18        0.05        0.01     15.33 o 
   1   3  18       63.92       71.53     10.91 o 
   3   3  18        0.91        0.01     17.71 o 
   5   3  18       78.43       67.60     21.21 o 
 -14   4  18       48.32       15.41     17.66 o 
 -12   4  18       18.44       21.73      9.14 o 
 -10   4  18        8.95       25.36     14.91 o 
  -8   4  18      234.71      243.88     14.34 o 
  -6   4  18      289.06      257.43     15.91 o 
  -4   4  18      413.81      382.16     12.84 o 
  -2   4  18        0.03        0.01     14.41 o 
   0   4  18      442.02      406.94     20.92 o 
   2   4  18      276.86      256.03     17.10 o 
  -7   5  18       11.87        7.50     17.87 o 
  -5   5  18        0.13       12.26     16.30 o 
 -19   1  19      152.66      131.17     13.93 o 
 -17   1  19      654.73      611.62     21.45 o 
 -15   1  19       58.31       56.35     10.71 o 
 -13   1  19        1.22        0.01     13.82 o 
 -11   1  19        6.30        1.14     13.35 o 
  -9   1  19      268.39      267.00     14.65 o 
  -5   1  19     1586.71     1573.92     28.37 o 
  -3   1  19       29.93        0.00     21.09 o 
  -1   1  19       74.15       92.23     10.46 o 
   1   1  19      124.32       35.61     24.03 o 
   3   1  19      652.34      695.86     22.93 o 
   5   1  19       29.39       25.58     18.86 o 
   7   1  19       68.15       77.55     13.30 o 
 -18   2  19        8.28       12.38     16.04 o 
 -16   2  19       16.99        0.01     18.10 o 
 -14   2  19        4.79        2.59     14.22 o 
 -12   2  19       62.32       66.96      9.76 o 
 -10   2  19       14.33        5.12     14.38 o 
  -8   2  19      551.00      617.40     19.62 o 
  -6   2  19      783.30      813.66     22.76 o 
  -2   2  19      135.26      133.49     11.53 o 
   0   2  19      178.97      186.52     13.53 o 
   2   2  19      337.39      356.88     17.74 o 
   4   2  19      842.36     1049.28     27.74 o 
   6   2  19       76.89       70.54     13.90 o 
 -17   3  19       20.98       15.32     14.33 o 
 -15   3  19        3.43       11.44     14.96 o 
 -13   3  19      368.26      422.90     18.63 o 
 -11   3  19      125.23      147.50     12.78 o 
  -9   3  19        0.00        0.01     15.18 o 
  -7   3  19      189.52      218.07     13.41 o 
  -5   3  19        0.49        0.01     13.83 o 
  -3   3  19      113.19      113.05     10.78 o 
  -1   3  19      376.83      361.17     17.29 o 
   1   3  19      114.98      110.84     12.48 o 
   3   3  19       72.29      111.31     12.71 o 
 -12   4  19        0.73        2.99     14.51 o 
 -10   4  19       75.06       64.46     11.39 o 
  -8   4  19      104.69      112.23     11.99 o 
  -6   4  19       27.92        0.01     19.97 o 
  -4   4  19        4.86        0.01     16.06 o 
  -2   4  19       91.92       78.16     11.76 o 
   0   4  19       24.53        7.63     18.78 o 
 -18   0  20       29.57        0.01     18.83 o 
 -16   0  20      227.98      249.58     14.97 o 
 -14   0  20       14.54        0.01     15.42 o 
 -12   0  20      257.09      324.42     15.57 o 
 -10   0  20       51.76       49.09      9.55 o 
  -8   0  20       95.45       58.68      9.55 o 
  -6   0  20      153.61      158.72     11.08 o 
  -4   0  20      166.27      162.65     11.56 o 
  -2   0  20       55.66       45.29     17.05 o 
   0   0  20      790.25      944.38     25.04 o 
   2   0  20      330.41      382.18     17.35 o 
   4   0  20      502.82      596.49     22.33 o 
   6   0  20       64.61       74.93     13.64 o 
 -19   1  20        8.29        0.49     18.40 o 
 -17   1  20      292.04      231.83     20.70 o 
 -15   1  20       47.34       19.85     18.79 o 
 -13   1  20       54.55       53.57      9.61 o 
 -11   1  20      273.82      310.45     15.33 o 
  -9   1  20      899.84      904.05     23.53 o 
  -5   1  20      365.95      392.04     16.50 o 
  -3   1  20      137.40      142.53     13.06 o 
  -1   1  20        0.18       21.68     14.65 o 
   1   1  20      144.96      139.11     14.20 o 
   3   1  20        1.52        0.01     17.62 o 
   5   1  20      102.38      131.28     14.48 o 
 -18   2  20      196.14      177.91     14.87 o 
 -16   2  20       74.75       67.77     11.32 o 
 -14   2  20       72.99       57.41     10.16 o 
 -12   2  20        5.05       17.91      8.20 o 
 -10   2  20      220.86      194.69     13.57 o 
  -8   2  20      213.91      211.07     13.85 o 
  -6   2  20      715.23      670.30     21.36 o 
  -2   2  20      198.30      160.98     13.05 o 
   0   2  20       43.35       33.64     11.61 o 
   2   2  20       64.29       69.03     11.80 o 
   4   2  20        2.57        0.00     23.23 o 
 -15   3  20       20.58        2.98     18.47 o 
 -13   3  20        4.43        0.01     18.20 o 
 -11   3  20      282.88      268.72     17.05 o 
  -9   3  20       18.84       18.23     15.86 o 
  -7   3  20      203.15      227.76     14.55 o 
  -5   3  20       81.29       47.98     17.21 o 
  -3   3  20        6.38        9.49     14.89 o 
  -1   3  20       44.65       26.30     17.19 o 
   1   3  20      110.82       59.93     21.71 o 
   3   3  20        0.05        0.01     20.06 o 
 -10   4  20      198.50      243.87     15.80 o 
  -8   4  20       67.03       79.79     10.64 o 
  -6   4  20      454.41      555.93     21.78 o 
  -4   4  20      311.91      379.30     18.03 o 
  -2   4  20       49.89       62.75     11.26 o 
 -17   1  21        3.52        0.01     17.49 o 
 -15   1  21       53.26       56.36     10.58 o 
 -13   1  21      251.48      267.59     15.21 o 
 -11   1  21      115.70      138.13     12.51 o 
  -9   1  21      214.06      198.49     14.01 o 
  -5   1  21        4.64        0.00     16.93 o 
  -3   1  21      829.82      943.39     24.19 o 
  -1   1  21        7.09        0.00     18.50 o 
   1   1  21       33.32        8.40     21.02 o 
   3   1  21        0.07        0.00     27.26 o 
 -16   2  21        0.01        0.01     16.03 o 
 -14   2  21       72.33       83.90     12.52 o 
 -12   2  21      412.71      407.38     19.32 o 
 -10   2  21       50.28       40.45     12.11 o 
  -8   2  21      735.82      824.13     23.79 o 
  -6   2  21      166.46      169.23     13.56 o 
  -2   2  21      535.92      537.40     20.54 o 
   0   2  21        6.17        1.91     17.95 o 
   2   2  21      416.80      494.55     22.41 o 
 -13   3  21       37.54       24.97     18.08 o 
 -11   3  21        3.41        0.01     18.62 o 
  -9   3  21       83.37       88.58     12.67 o 
  -7   3  21      124.44      134.13     12.66 o 
  -5   3  21       42.71       32.78     17.12 o 
  -3   3  21       33.80       35.37      8.75 o 
  -1   3  21      107.11      137.61     13.33 o 
 -16   0  22       17.13       25.46     15.51 o 
 -14   0  22        2.51        0.01     16.77 o 
 -12   0  22       85.00       83.80     11.99 o 
 -10   0  22      376.52      433.97     19.02 o 
  -8   0  22       95.40       65.72      9.83 o 
  -6   0  22       63.20       83.75      9.67 o 
  -4   0  22      792.27      788.03     22.37 o 
  -2   0  22      401.81      390.08     18.19 o 
   0   0  22      536.31      647.97     22.59 o 
   2   0  22        0.72        0.01     19.13 o 
 -17   1  22        5.90        0.01     17.69 o 
 -15   1  22       89.71      100.85     12.53 o 
 -13   1  22      140.59      133.46     13.14 o 
 -11   1  22       75.42      114.66     10.87 o 
  -9   1  22       27.12       19.12     16.05 o 
  -7   1  22       11.31       13.98     14.69 o 
  -5   1  22       39.92       54.86     10.53 o 
  -3   1  22       45.86       28.77     20.66 o 
  -1   1  22      127.24      143.93     13.08 o 
   1   1  22      178.40      229.21     16.20 o 
 -14   2  22        7.15        5.42     16.73 o 
 -12   2  22      123.08      140.80     13.33 o 
 -10   2  22      159.36      186.21     14.20 o 
  -8   2  22       22.32        0.01     18.09 o 
  -6   2  22        0.05        0.01     16.30 o 
  -2   2  22       96.53        0.00     30.93 o 
   0   2  22       10.14        0.01     21.64 o 
 -11   3  22      222.50      275.37     17.76 o 
  -9   3  22       59.90       81.44     11.29 o 
  -7   3  22       22.56        5.76     18.10 o 
  -5   3  22       52.68       62.83     10.94 o 
  -3   3  22        0.94        0.01     16.89 o 
 -15   1  23        2.80        0.01     15.84 o 
 -13   1  23        0.13        5.38     15.94 o 
 -11   1  23        5.85        0.01     16.73 o 
  -9   1  23        0.85        0.01     16.71 o 
  -7   1  23      178.92      191.21     14.52 o 
  -5   1  23      306.12      350.67     17.84 o 
  -3   1  23       89.67      112.06     13.85 o 
  -1   1  23        3.21        0.01     20.63 o 
 -12   2  23      357.88      375.20     19.68 o 
 -10   2  23        0.84        0.01     17.18 o 
  -8   2  23       69.19      101.17     11.50 o 
  -6   2  23        2.78        0.01     18.67 o 
  -2   2  23      395.27      437.80     21.72 o 
 -14   0  24      157.37      168.78     14.99 o 
 -12   0  24       50.97       52.71      9.99 o 
 -10   0  24       58.63       62.22     10.61 o 
  -8   0  24       10.68        0.01     18.16 o 
  -6   0  24      734.98      828.54     25.36 o 
  -4   0  24       29.32       31.93     17.86 o 
  -2   0  24      160.58      184.07     14.87 o 
 -13   1  24       18.79        0.01     17.36 o 
 -11   1  24        8.49       22.97     14.86 o 
  -9   1  24        0.90        0.01     19.02 o 
  -7   1  24      356.49      374.34     19.96 o 
  -5   1  24        7.66        0.01     20.44 o 
  -3   1  24      128.76      122.70     13.25 o 
 -10   2  24      295.01      333.73     19.97 o 
  -8   2  24      183.08      167.10     14.74 o 
  -6   2  24       75.71       86.70     11.63 o 
                                                 
